# Supplementary material for: Dietary supplementation with a microencapsulated blend of organic acids and botanicals alters the kinome in the ileum and jejunum of Gallus gallus
Source: PLoS One. 2020 Jul 30;15(7):e0236950. doi: 10.1371/journal.pone.0236950 (PMC7392328; doi:10.1371/journal.pone.0236950)
Supplement: S1 Data — (XLSX) [file pone.0236950.s001.xlsx]

## Sheet: All jejunum
Query accession	Query site	Hit site	Hit sequence	FC	P-value
Q92529	Y342	Y343	AAAEHPYYNNIPNKM	-1.18498	0.02258
P01100	S362	S349	AAAHRKGSSSNEPSS	1.29749	0.00127
P05062	T39	T39	AADESVGTMGNRLQR	2.28643	0
P20338	S199	S199	AALRQLRSPRRAQAQ	1.83552	0
P16949	S38	S35	AAPEFPLSPPKKKDL	1.11063	0.06004
P51659	S318	S325	AATSTATSTSASSFA	2.48816	0
P16234	Y720	Y720	ADESTRSYVILSFEN	-2.72404	0
P45954	Y199	Y188	ADKKGDYYVLNGNKF	-3.32499	0
Q9HCP0	Y263	Y242	ADTLKERYQKIGDTK	1.09117	0.1992
Q8WU20	Y196	Y196	AEEQVHTYVNTTGVQ	1.60722	0
Q00534	Y24	Y24	AEIGEGAYGKVFKAR	-3.99371	0
P13929	Y131	Y131	AEKGVPLYRHIADLA	-5.54928	0
Q9Y450	Y309	Y312	AGKASFAYAWVLDET	1.19574	0.01635
Q9UBK2	T299	T297	AGLTPPTTPPHKANQ	2.06819	0
P45983	T183	T183	AGTSFMMTPYVVTRY	-1.31703	0.00356
Q6PCE3	S175	S175	AGVMITASHNRKEDN	-1.83754	0
P23458	Y1034	Y1030	AIETDKEYYTVKDDL	1.21946	0.049
P37231	S112	S82	AIKMEPPSPPYFSEK	-1.57356	4e-05
P34932	Y624	Y624	AKNAVEEYVYDMRDK	-1.49061	9e-05
Q92598	Y641	Y645	AKNAVEEYVYEFRDK	-1.17691	0.0309
Q15118	Y243	Y215	AKSLCDLYYMSSPEL	-24.6885	0
Q9P2R7	Y84	Y84	AKSPEEAYKIAKEIG	-2.42509	0
P20810	S577	S378	ALDLLSDSLGQREPD	-1.01836	0.44628
P41240	S364	S54	ALREKKFSTKSDVWS	-3.83976	0
P06744	T109	T108	ALRNRSNTPILVDGK	1.17069	0.03181
P43405	Y525	Y503	ALSADENYYKAQSHG	-2.08506	0
P52789	Y461	Y462	AMVTAVAYRLSEQHR	-1.86953	3e-05
P22607	Y724	Y682	ANCTHDLYMIMRECW	-2.17432	0
Q12933	S11	S11	ANSTPPGSLDLSQPG	2.26122	0
P52758	Y21	Y21	APAPLGAYSQAVLVD	1.95968	0
Q9BUB5	T385	T344	APERGIPTPQVLQRN	2.23955	0
P46940	Y172	Y176	APQIQDLYGKVDFTE	-1.99098	0
O95757	T761	T764	AQNKLSLTQDPVVKV	-1.50354	0.00084
Q9Y4K3	Y353	Y379	AQQCNGIYIWKIENF	1.75727	0
Q15139	S738	S651	ARIIGEKSFRRSVVG	-2.76416	0
P53349	T1381	T1236	ARLASKGTGAGEFQG	1.08041	0.16136
P49841	S389	S359	ARNQAAASTPTNATA	2.32329	0
O14974	T696	T654	ARQSRRSTQGVTLTD	1.31089	0.00102
Q80YE7	S308	S308	ARRKWKQSVRLISLC	-1.78233	0.0021
P49023	Y118	Y118	ASEEEHVYSFPNKQK	-2.92006	0
Q13131	S496	S496	ATPQRSGSVSNYRSC	1.68956	0
P51659	T319	T326	ATSTATSTSASSFAL	2.17387	0
P47712	S228	S228	ATYIAGLSGSTWYMS	1.17386	0.15405
P16070	S672	S322	AVCIAVNSRRRCGQK	-1.23751	0.03389
P51692	Y740	Y741	AVCSHPHYNMYTQNP	-1.42303	0.00222
P05387	S17	S17	AVLGGNESPTSKDLK	1.54692	0
Q9UBC2	S229	S226	AVPVLPASPPPKDSL	3.18897	0
Q01813	S386	S386	AVRLRGRSFENNLNT	1.51617	0.00013
P09960	Y417	Y417	AYVQQFAYKSIVTDE	1.24934	0.0011
P14921	T38	T82	CADVPLLTPSSKEMM	1.58473	8e-05
Q9UIK5	Y202	Y145	CASDGKSYDNACQIK	-2.23224	0
O43318	T187	T177	CDIQTHMTNNKGSAA	1.98375	0
P19838	S932	S946	CDSGVETSFRKLSFT	-1.31815	0.00868
Q9H257	T231	S238	CKLERKHSMKLKHAI	-5.29326	0
P35367	T478	T447	CNENFKKTFKKILHI	-16.6442	0
Q15075	T1392	T1392	CSAKNALTPSSKKPV	1.01047	0.44523
P09917	S272	T266	CSLERNLTLEEEVKV	1.66341	0.00015
P35372	Y168	Y168	CTMSVDRYVAVCHPV	-3.17816	0
P84022	S208	S125	DAGSPNLSPNPMSPA	2.68899	0
P11310	Y400	Y395	DARITEIYEGTSEIQ	1.998	0
P45954	Y413	Y414	DCKIGTIYEGTSNIQ	1.77622	0
P20810	S575	S376	DDALDLLSDSLGQRE	1.24342	0.01493
Q16665	S576	S574	DDDFQLRSFDQLSPL	1.19935	0.01994
P07948	Y508	Y488	DDFYTATEGQYQQQP	1.54288	1e-05
P35568	S616	T175	DDGYMPMTPGVAAAL	2.16168	0
P20645	S267	S268	DDQLGDESEERDDHL	1.55927	0
P19367	T821	T822	DDSIIVKTVCGAVSK	-2.71765	0
P29323	Y780	Y798	DDTSDPTYTSALGGK	1.4134	0.00118
P54762	Y778	Y781	DDTSDPTYTSSLGGK	1.83732	0
P24385	T286	T283	DEADLSCTPTDVRDV	1.55961	4e-05
O15530	Y376	Y380	DEDCYGNYDNLLSQF	-2.68585	0
Q16539	Y323	Y324	DEPVADPYDQSFESR	1.90133	0
P51659	T15	T15	DGRVVLVTGAGGGLG	1.6173	0.00026
P32004	Y1229	Y1141	DGSFIGQYSGKKEKE	-1.31953	0.00083
Q16649	S286	S283	DGVVGKSSDGEDEQQ	1.76879	0
Q15418	S221	S239	DHEKKAYSFCGTVEY	-3.29023	0
P29466	S227	S106	DHKDHLTSDSTFLVF	1.15	0.10514
P11362	Y654	Y649	DIHHIDYYKKTTNGR	-3.50003	0
P07333	Y809	Y805	DIMNDSNYVVKGNAR	1.34524	0
P09619	Y857	Y824	DIMRDSNYISKGSTF	1.43718	0
P35968	Y1059	Y1052	DIYKDPDYVRKGDAR	-1.16088	0.04455
P35916	Y1068	Y1074	DIYKDPDYVRKGSAR	-1.45226	2e-05
P33552	Y17	Y17	DKYFDEQYEYRHVML	-1.08165	0.19139
P29353	Y427	Y262	DLFDDPCYINTQALQ	-2.51631	0
O95125	T502	T689	DLMRHQRTHTGEKPF	-1.70418	5e-05
Q9Y478	S182	S185	DMSELSSSPPGPYHQ	1.22244	0.04714
P04406	Y42	Y118	DPFIDLNYMVYMFKY	-7.63784	0
P12931	S17	S17	DPSQRRRSLEPPDST	2.15743	0
O15111	S180	S194	DQGSLCTSFVGTLQY	1.77982	1e-05
Q05769	Y446	Y446	DQSRQMRYQSLNEYR	1.3342	0.00071
P10809	Y227	Y227	DRGYISPYFINTAKG	-4.09322	0
Q05397	Y925	Y934	DRSNDKVYENVTGLV	1.54968	0
P98179	Y155	Y164	DRSSGGSYRDSYDSY	1.57419	2e-05
Q14289	Y881	Y846	DRTDDMVYSNVMDLV	2.19982	0
P31153	Y101	Y102	DSAKGFDYKTCNVLV	1.24907	0.00012
P40763	Y705	Y703	DSGSAAPYLKTKFIC	-16.4361	0
O00418	S398	S398	DSLPCSPSSATPHSQ	1.66888	0
Q9UBC2	S241	S238	DSLRSTPSHGSVNSL	1.73488	0
P25963	Y42	Y46	DSMKEEEYRQLVREL	1.0245	0.39218
P52799	Y304	Y305	DSVFCPHYEKVSGDY	-3.31257	0
P18065	S142	S129	DTDEYGASTEPPADN	2.01132	0
P42224	Y701	Y1175	DTPKGNGYIRTELIS	1.14564	0.07431
P07358	Y214	Y217	DTRFRKPYNVESYTP	-1.34094	0.00118
P11274	Y177	Y185	DVVEKPFYVNMEYHH	-1.97358	0
P07358	T346	T349	DYGTHYITEATVGGI	1.62138	0
Q99759	T294	T294	DYNDGRRTFPRIRRH	1.08735	0.22872
P07333	Y561	Y556	EACEGNNYIFIDPTQ	-2.31258	0
P11217	Y186	Y187	EADDWLRYGNPWEKA	-2.83402	0
Q14164	S172	S172	EDDEKFVSVYGTEEY	1.41081	0
Q9UHD2	S172	S174	EDDEQFVSLYGTEEY	1.65103	0
P06239	Y505	Y154	EDFFTATEGQYQQQP	1.31114	0.00254
Q9UKG9	S533	S533	EDPAFTASGGGGNFV	1.90012	0
P41279	S400	S401	EDQPRCQSLDSALFE	1.89385	0
P00533	Y1069	Y993	EDSFVQRYSSDPTGN	1.44386	0
P10721	Y568	Y551	EEINGNNYVYIDPTQ	2.2921	0
P20810	S364	S172	EEKPKPLSESDLVDE	1.47952	2e-05
Q8WV28	Y96	Y115	EENPDDSYEPPPSEQ	2.23541	0
O00763	Y1489	Y1317	EFAEDRIYRHLEPAL	-4.44443	0
Q12933	T117	T117	EGCTWKGTIKEYESC	-2.04589	0
P19174	Y783	Y714	EGRHPGFYVEANPMP	1.5422	1e-05
Q05682	S714	S434	EGVRNIKSMWEKGNV	-1.28487	0.00017
P49840	T338	T245	EIIKVLGTPTREQIR	-1.90591	0
P16220	S133	S119	EILSRRPSYRKILND	-1.93326	0
O75582	S376	S366	EKIFQGYSFVAPSIL	-4.14565	0
P24941	Y15	Y37	EKIGEGTYGVVYKAR	-2.93292	0
Q91VH1	Y85	Y85	EKMEEFVYKVWEGRW	-4.48699	0
P52789	Y301	Y304	EKMISGMYMGELVRL	-1.56634	0.00022
P49023	S272	S273	ELDELMASLSDFKFM	1.38114	0.0021
Q15796	S255	S177	ELSPSTLSPVNHSLD	1.45731	2e-05
Q16816	Y338	Y337	ELVVRDPYALKPIRK	-3.67273	0
O15111	T23	T37	EMRDRLGTGGFGNVC	-1.01215	0.4192
P21709	Y781	Y746	ENDAEGTYETKGGKI	1.67073	0
Q9ULC5	Y96	Y119	ENGPCLGYRKPKQPY	-5.55661	0
P42765	Y127	Y127	ENMSQAPYAVRNIRF	1.67749	0
P27986	S608	S608	ENTEDQYSMVDDDED	1.62987	0
Q99798	S670	S672	ENYGEGSSREHAALE	1.77223	0
P60484	S380	S353	EPDHYRYSDTTDSDP	1.76998	0
P07858	Y219	Y133	EPGYSPSYKEDKHYG	-1.97143	0.00126
P35568	Y896	Y409	EPKSPGEYINIDFGD	-1.2043	0.00745
Q9NRR5	T16	T33	EPRIIRVTVKTPKEK	-4.84424	0
Q99759	S166	S166	EPRSRHLSVSSQNTG	1.93566	0
O43837	S172	S171	EQTEGEYSSLEHESA	1.61607	0
P24593	S116	S4	ERESREHEEPTTSEM	2.10623	0
P16234	Y754	Y754	ERKEGSKYSDIQRSV	1.45573	0
Q8NHQ8	S105	S105	ERTLYRQSLPPLAKL	-2.78446	0
Q07889	S1167	S1152	ESAPAESSPSKITSA	2.04942	0
P22681	Y700	Y636	ESDEDTEYMSPSSLP	2.06547	0
Q16665	T796	T781	ESGLPQLTSYDCEVN	-1.31481	0.01443
Q13557	T336	T341	ESTESSNTTIEDEDV	2.11623	0
P06803	Y302	Y137	EWIRYHRYHGRSATV	-4.28796	0
P07711	T223	T228	EYNAANDTGFVDIPQ	1.41415	0.00033
P14618	Y105	Y106	FASDPITYRPVAIAL	2.08187	0
Q13085	S1263	S1263	FCDSPPQSPTFPEAG	2.02699	0
P62158	Y100	Y100	FDKDGNGYISAAELR	-1.8085	0
P00257	T129	T118	FEKLDAITDEEMDML	-1.36438	0.06236
P29323	Y577	Y579	FERADSEYTDKLQHY	-2.90832	0
Q96PD6	S158	S159	FFREYVMSAGMVSAS	2.20148	0
P50750	S175	S175	FGLARAFSLAKNSQP	1.03537	0.36331
Q14693	S449	S456	FGSSGADSGVESTSD	2.07642	0
P04049	S43	S43	FGYQRRASDDGKISD	-1.59112	3e-05
Q15717	S158	S158	FIRFDKRSEAEEAIT	1.67519	0
P17181	S535	S545	FKQSSRDSGNYSYDD	-2.47547	0
O15455	Y858	Y854	FLHNIQDYKLNHALC	-23.874	0
Q13541	S65	S66	FLMECRNSPVAKTPP	1.6817	0
P22455	S419	S382	FPLKRQVSLESNSSM	1.61521	2e-05
P56524	S246	S218	FPLRKTASEPNLKLR	-1.78482	0.00011
P37238	S317	S287	FQRCQFRSVEAVQEI	1.91186	0
P42574	S150	S158	FRGDKCRSLAGKPKL	-2.27731	0
P04792	S15	S15	FTFLTSPSWEPFRDW	-3.52792	0
Q14790	S347	S350	FTGQNCQSLAGKPKV	1.07661	0.17148
P35232	Y114	Y117	FTSIGEDYDERVLPS	-1.01123	0.44639
Q96B97	S503	S577	FTSSSLSSPDFFDSP	1.06925	0.15199
Q9UP38	Y607	Y552	FTVFMIKYLMTLIVG	1.15066	0.16654
P01112	T35	T35	FVDEYDPTIEDSYRK	-2.19363	0
P35968	S984	S976	FVEERSLSDVEEEDA	1.66129	0
P19838	S337	S345	FVQLRRKSDLETSEP	1.06064	0.1403
P31946	S186	S188	FYYEILNSPEKACSL	-4.49033	0
P14060	T260	T290	FYYISDDTPHMSYAD	-4.82149	0
Q96P20	T233	T24	GAAGVGKTALIRRFL	-3.29694	0
Q96EB6	S661	S519	GAEVYSDSEDDMISS	1.86976	0
P50552	S239	S624	GAKLRKVSRGEDSSS	-1.17468	0.00571
Q9NS68	Y122	Y121	GDCLPGFYRKTKLGG	-2.91608	0
Q86U86	S1168	S1167	GDCVFIKSHGLVRPR	-5.73118	0
P30613	T556	T512	GDLVIVLTGWRPGSG	1.98615	0
P55895	Y138	Y96	GDVPEARYGHTINVV	1.71809	0
Q96DR7	Y380	Y152	GEENAVLYQNYKEKA	-1.69418	0
P11217	S15	S15	GERRKQISVRGIAGL	-1.29067	0.08811
P14618	Y370	Y371	GETAKGDYPLEAVRM	1.49048	1e-05
Q92481	S258	S258	GEVQRRLSPPECLNA	1.55593	2e-05
P53597	T69	T54	GFTGKQGTFHSQQAL	-1.20917	0.01063
P46108	Y221	Y222	GGPEPGPYAQPSINT	1.92173	0
Q13541	T46	T47	GGTVFGTTPGGTRII	2.80577	0
P49815	T1462	T1423	GHRPRGYTISDSAPS	1.78362	0
Q4G176	Y355	Y348	GHTLLERYGMTEIGM	1.00191	0.48753
P35222	T41	T25	GIHSGATTTAPSLSG	1.6739	0
Q99683	T838	T693	GINPCTETFTGTLQY	1.25834	0.00593
P06493	T161	T161	GIPVRVYTHEVVTLW	-2.80335	0
Q9NST1	S122	S123	GISLTRVSDGENVIL	2.30488	0
P00519	T844	T395	GKGTPLGTPATSPPP	2.43523	0
P15336	S90	S72	GLFNELASPFENEFK	-3.91326	0
Q05682	S744	S464	GLKVGVSSRINEWLT	-2.61209	0
P17936	S138	S110	GLRLGNSSDSEEDRS	1.95321	0
Q13255	Y672	Y658	GLSSAMCYSALVTKT	-1.49836	0
Q9UGJ0	T165	T160	GLSSSPSTPTQVTKQ	2.01629	0
P07858	Y173	Y86	GLVSGGLYDSHVGCR	-6.544	0
P42684	Y261	Y246	GLVTTLHYPAPKCNK	-5.409	0
P11142	Y41	Y41	GNRTTPSYVAFTDTE	2.0292	0
Q9NRR5	S318	S281	GNSESSSSQPLRTEN	2.00427	0
Q92506	Y169	Y152	GNSGQSIYSASKAGI	1.32993	0.00323
P17655	T370	T370	GNWRRGATAGGCRNY	-1.13885	0.09629
P31040	Y365	Y200	GPEKDHVYLQLHHLP	-83.9457	0
P19878	T233	T222	GPPPRPKTPEILRAL	-1.05489	0.27776
P06744	S185	S184	GPRVWFVSNIDGTHI	1.20387	0.00817
P15056	S365	S328	GQRDRSSSAPNVHIN	2.54297	0
P43405	S178	S177	GRISREESEHRILIG	1.33343	0.00012
P49711	S604	S604	GRKRKMRSKKEDSSD	1.03141	0.38535
Q96C23	Y161	Y175	GSELAINYRAQTSKK	-3.55282	0
P54762	Y594	Y597	GSPGMKIYIDPFTYE	-12.8481	0
P50613	T170	T168	GSPNRVYTHQVVTRW	-2.04762	0
P23443	S447	S424	GSPRTPVSPVKFSPG	1.91519	0
Q96FA3	T127	T151	GSQSNSDTQSVQSTI	2.0106	0
P10914	Y109	Y109	GSSAVRVYRMLPPLT	1.63856	0.00673
Q96G03	Y568	Y565	GTEPKIKYYSELCAP	-17.166	0
O95999	S136	S136	GTNNLSRSYSDESNF	2.13566	0
O15455	Y759	Y754	GVFDYDAYVIHARKD	-8.14932	0
Q96I99	Y343	Y343	GVKEAQVYQAFKLLT	-1.61039	0.00503
Q99541	Y217	Y218	GVQKPSYYVRLGSLS	-3.23871	0
O60664	S179	S155	GVTTVMGSTVGQMVA	2.34043	0
P30613	Y564	Y522	GWRPGSGYTNTMRVV	1.4434	0.00123
P06737	Y733	Y732	GYNAQQYYDRLPELK	-5.43249	0
P11217	Y733	Y734	GYNAREYYDRIPELR	-1.76978	0
P51570	Y236	Y238	HALTGSEYPTRRRQC	-1.83664	0
P28482	T185	T146	HDHTGFLTEYVATRW	-1.52265	0
Q9UNE7	S273	S221	HFDPVTRSPLTQDQL	1.00503	0.47689
Q8N122	S877	S878	HIHQVGGSPPTTSTS	1.79634	0
O60285	T211	T204	HKDKFLQTFCGSPLY	-7.305	0
Q9NXA8	S160	S159	HLLEIHGSLFKTRCT	-10.4241	0
P53566	T222	T120	HLQPGHPTPPPTPVP	1.41497	4e-05
Q8N5C8	T404	T403	HPLYAATTPPSSSPS	2.04924	0
Q15418	S380	S398	HQLFRGFSFVATGLM	2.17044	0
P70266	S33	S31	HRLRRRGSTVPQFTN	1.07761	0.33921
Q96EB6	T530	T388	HSSELPPTPLNISED	1.91988	0
Q8N4T8	S11	S15	ICAVFGGSRGIGKAV	-1.63115	0.00012
Q5VWK5	S121	S118	ICGIDIESGNPPDQP	1.60562	0
P06576	T312	T317	IDNIFRFTQAGSEVS	1.40721	0.00396
Q15831	T363	T367	IEDDIIYTQDFTVPG	1.56804	0
Q5BKC9	Y172	Y84	IEHIGLLYQEYRDKS	-1.32837	6e-05
P06493	T14	T14	IEKIGEGTYGVVYKG	-14.619	0
P36956	S338	S114	IEKRYRSSINDKIIE	-1.28639	0.00918
P45985	S80	S47	IERLRTHSIESSGKL	-1.41756	0.00045
O00590	S139	S140	IFFVSCMSLDTYLQI	-1.96457	0
P19174	Y771	Y702	IGTAEPDYGALYEGR	1.10749	0.08767
O95394	S64	S64	IGVMVTASHNPEEDN	-4.36059	0
Q9UHD9	T39	T36	IIRVTVKTPKEKEEF	-41.0267	0
P49674	T44	T44	IKLECVKTKHPQLHI	-22.5457	0
P11137	T1366	T1395	ILLTDYKTETCDDYK	-5.46263	0
P09769	T453	T80	ILLTELVTKGRVPYP	-6.78235	0
P41597	Y139	Y134	ILLTVDRYLAIVHAV	-2.23103	0
P63267	S200	S126	ILTERGYSFVTTAER	1.52981	3e-05
Q15399	Y691	Y704	INCIEKSYKSIFVLS	1.2084	0.04301
P46109	Y207	Y184	IPEPAHAYAQPQTTS	1.61826	0
O60488	S674	S637	IPIKVRLSPEPWTPE	-9.16803	0
P35573	Y584	Y584	IREAMTAYNSHEEGR	1.07233	0.2419
P18031	Y152	Y79	ISEDIKSYYTVRQLE	-2.15374	0
P46734	S218	S217	ISGYLVDSVAKTMDA	1.16852	0.02518
Q6WQJ1	S402	S411	ISIRGTLSPKDALTD	-1.89813	0.00022
Q9BUB5	T255	T199	ITTPELTTPCGSAEY	1.14605	0.07816
Q16654	S369	S363	IYLKALSSESFERLP	-19.2515	0
P45954	Y198	Y187	KADKKGDYYVLNGNK	-4.01876	0
P31749	T308	T74	KDGATMKTFCGTPEY	-3.79921	0
P23229	T716	T622	KDIALEITVTNNPSD	-1.7611	0.00096
Q6P2H3	T745	T752	KDIDELRTIMSDRYA	-1.44621	0
Q07955	Y37	Y37	KDIEDVFYKYGAIRD	-2.42368	0
Q9P2K8	T991	T258	KDPSKRPTAAELLKC	-1.97453	1e-05
P46020	S972	S967	KEFGVERSLRPMDSS	1.18208	0.01127
P16949	S16	S13	KELEKRASGQAFELI	-1.3196	0.00039
P20339	S123	S123	KELQRQASPNIVIAL	2.0212	0
P09960	S172	S172	KELVALMSASRDGEM	-1.0066	0.45435
Q9BXL7	S116	S118	KEPTRRFSTIVVEEG	1.80432	0
P08238	S226	S228	KEREKEISDDEAEEE	1.51245	3e-05
P08238	Y484	Y487	KESQKSIYYITGESK	-6.55481	0
O00401	Y256	Y256	KETSKAIYDFIEKTG	-38.8464	0
O96013	S474	S283	KEVPRRKSLVGTPYW	-5.01502	0
Q13085	Y1370	Y1347	KFEEDRIYRHLEPAL	-3.31817	0
P51812	Y707	Y664	KGAMAATYSALNRNQ	2.11358	0
Q13131	S172	S174	KIADFGLSNMMSDGE	-1.01055	0.44274
P36544	Y442	Y442	KILEEVRYIANRFRD	-4.82555	0
Q9P2R7	S281	S281	KINFDSNSAYRQKKI	-2.87472	0
P48729	S242	S270	KISEKKMSTPVEVLC	-1.35475	0.00725
P05386	S104	S105	KKEESEESDDDMGFG	-1.20414	0.15314
Q9UQM7	T305	T277	KLKGAILTTMLATRN	-1.45231	0.00017
Q13555	T306	T306	KLKGAILTTMLVSRN	-1.55705	4e-05
P34932	Y336	Y336	KLKKEDIYAVEIVGG	-3.2569	0
Q6R5N8	S206	S78	KLKYFSLSRKKIVYY	-8.94704	0
Q8N9I5	Y166	Y139	KLPFLNRYIYMFIAP	-3.48657	0
P09917	S664	S655	KLPYYYLSPNRIPNS	-1.78786	0
O43182	Y407	Y211	KLSLNPIYRQVPRLV	-6.94376	0
P05412	S63	S59	KNADILTSPDVGLLK	-3.60812	0
O00459	Y605	Y609	KNETEDQYSMMDDEE	-1.24693	0.07318
Q15831	T185	T187	KPGNLLLTTNGTLKI	-3.2409	0
P14625	S347	S346	KPIWQRPSKEVEEDE	-1.75407	1e-05
Q9WTS4	S215	S196	KPPPAADSLQRRSMT	1.91627	0
Q8N6T7	T294	T441	KPVPRPPTPVLERPS	1.15974	0.06427
P28562	S296	S285	KQRRSIISPNFSFMG	-1.35358	0.00282
P00338	Y239	Y239	KQVVDSAYEVIKLKG	-30.4351	0
P29966	S163	S128	KRFSFKKSFKLSGFS	-3.55826	0
Q9UKU0	Y621	Y629	KRGFDGTYEELCRNK	-3.1455	0
P00519	Y226	Y226	KRNKPTIYGVSPNYD	-7.93459	0
Q99543	S47	S47	KRRNINVSASFQELE	1.92051	0
Q15788	S103	S101	KSDISSSSQGVIEKE	2.08618	0
P18206	Y822	Y798	KSFLDSGYRILGAVA	-1.94347	0
P55085	S384	S555	KSHSRSSSSSSSSST	2.33936	0
Q16659	T698	T698	KSIQATLTPSAMKSS	1.13401	0.04789
P42338	Y425	Y420	KSMNPSKYQTIRKAG	-1.3513	0.00196
Q16665	S247	S247	KTFLSRHSLDMKFSY	-15.8133	0
P15056	S446	S449	KTLGRRDSSDDWEIP	-1.52783	0.00134
P19367	S827	S828	KTVCGAVSKRAAQLC	-1.62398	0.00014
Q9UN19	Y139	Y33	KVEEPSIYESVRVHT	-1.69569	5e-05
O00329	S1039	S1041	KVNWLAHNVSKDNRQ	-1.85886	0
P42338	S1070	S1066	KVNWMAHTVRKDYRS	-3.28609	0
Q9UKE5	S678	S644	KVPQRTTSISPALAR	2.26599	0
Q9NRZ7	T154	T154	KWEEDRDTVIEGLKR	-1.91359	0
P51813	Y566	Y521	KYVLDDLYVSSLGTK	-7.16835	0
O75116	Y722	Y507	LADKNKIYESIEEAK	-2.88731	1e-05
P08833	S194	S204	LAKAQQRSGGDIYKF	-3.57361	0
Q16584	T277	T248	LAREWHKTTKMSAAG	-1.19223	0.01362
Q99685	Y248	Y248	LCDIKGSYLLMDTVQ	-4.41774	0
Q9UJ83	T425	T421	LDAGTFGTMGVGLGF	1.74595	0
Q6P6C2	T294	T273	LDAPRLETKSLSSSV	1.69184	0
P17252	T497	T499	LDGVTTRTFCGTPDY	-1.64529	0
P17544	T112	T12	LDMSLPSTPDIKIKE	1.17795	0.00068
Q99543	S60	S60	LEDEKELSEESGDEE	1.53681	0
Q07869	S21	S23	LEEDDIGSPLSGEFL	1.00987	0.45102
P30101	Y356	Y354	LERFLQDYFDGNLKK	-11.6651	0
Q68EM7	S484	S479	LERKRPVSMAVMEGD	1.93781	0
Q9UHD9	Y265	Y242	LESIPGGYNALRRMY	-1.68857	2e-05
Q9NTG1	S2173	S2008	LFQAVIMSAYGDRKQ	-1.20595	0.00565
P43403	Y493	Y483	LGADDSYYKARTAGK	-1.84415	0
P00533	Y869	Y794	LGADEKEYHAEGGKV	-1.40587	0.00357
Q16828	S174	S175	LGGLRISSDSSSDIE	2.0164	0
P11717	S2409	S408	LHVDDLDSEDEVLTI	-1.02823	0.4244
Q02750	S222	S224	LIDSMANSFVGTRSY	-1.63828	0
Q96KC8	S381	T317	LKDSVTYTPGVTRLS	-1.04248	0.37983
Q3UGC7	S130	S93	LKKLQEESDLELAKE	-1.64809	1e-05
P27986	Y556	Y556	LKKQAAEYREIDKRM	-1.69361	0
Q86V86	S192	S190	LKLIDFGSGALLKDT	-52.403	0
P19525	T446	Y30	LKNEGKQYRNKGELN	-1.35569	1e-05
Q2TB90	S772	S773	LLFRGQISESLRKRG	-1.57529	0.00028
Q9Z2A7	S25	S22	LLGVQGGSGSKQEEN	1.68387	0
O00481	Y441	Y6161	LLKDTNKYQTFSEPR	-3.92545	0
Q9P1W9	T195	T200	LLKDTVYTDFDGTCV	-2.9899	0
P00558	Y196	Y196	LMKKELDYFAKALES	-32.9845	0
O96017	T387	T364	LMKTLCGTPTYLAPE	-14.0502	0
Q92783	Y381	Y381	LMNEDPMYSMYAKLQ	-1.41592	0.00022
O75886	Y371	Y369	LMNETPMYSAYSKLH	-3.95496	0
P34998	S330	S298	LMTKLRASTTSETIQ	1.80197	0
Q05655	S645	S656	LNEKPKLSYSDKNLI	-2.76592	0
P16070	S706	S356	LNGDASKSQEMVHLV	1.4012	0.00048
Q02156	T566	T439	LNGVTTTTFCGTPDY	-1.77434	0
Q96I99	Y153	Y153	LNISRETYFAILMDR	1.2389	0.00116
P16885	Y1217	Y1217	LNNQLFLYDTHMNLR	-1.2754	0.00301
Q9UBC2	S255	S252	LNSTGSLSPKHSIKQ	1.19048	0.01252
P36897	T200	T200	LPLLVQRTIARTIVL	1.88882	0
P61586	S188	S199	LQARRGKKKSGCLLL	1.08814	0.19268
Q9Y2C9	S647	S653	LQFHAFISYSERDSL	-1.59719	0
Q8WUQ7	S599	T30	LQVTGNATESADDIF	1.94122	0
P17612	S140	S187	LRRIGRFSEPHARFY	-1.79051	0
Q96HP0	T493	T398	LRRLRPITAQLKIDI	1.59639	1e-05
Q9UQB8	T340	T340	LSDSYSNTLPVRKNV	1.20538	0.02818
Q14693	T249	T256	LSGSRPPTPQSDSEL	2.41878	0
Q9NR97	S939	S948	LSQSIQLSKKTIFVL	-1.14775	0.15174
Q14289	Y402	Y405	LSVDSEIYAEIPDET	-1.48247	0.00053
P84022	S425	S426	LTQMGSPSIRCSSVS	2.42427	0
Q8N122	S863	S864	LTQSAPASPTNKGMH	2.02242	0
Q9UQV4	T268	T76	LTVSPNATQISGSCG	1.06557	0.12469
P45985	T261	T228	LVDSIAKTRDAGCRP	-1.00911	0.45346
P49746	T623	T432	LVGDVCDTNQDSDGD	-2.64779	0
Q13163	T315	T238	LVNSIAKTYVGTNAY	-3.08495	0
Q8N5V2	Y288	Y184	LVTSEASYCKSLNLL	-4.55676	0
P48736	S582	S585	LWHFRYESIKHPKAY	-8.78692	0
Q9H9L7	T6	T6	MACGATLKRTLDFDA	-2.44706	0
P33527	Y490	Y489	MAMKTKTYQVAQMKS	-1.51853	0
P14618	S37	S38	MCRLDIDSEPTIARN	2.24161	0
P14317	Y222	Y258	MEGPTSRYEKTQPVE	1.59449	4e-05
P17858	S775	S765	MEHVTRRTLSIEKGF	-2.70062	0
Q3UGC7	Y246	Y208	MKDDLADYGGYDGEY	-1.75204	0.00058
Q06187	Y223	Y220	MKKVVALYNYVPMNV	-2.56552	0
P46020	Y549	Y549	MLRTDLSYLCSRWRM	-5.57233	0
Q53H80	S21	S23	MLSPAPASLKRRRCA	-1.0835	0.30433
Q9NYK1	S610	T608	MNENEISTSISTGME	2.78247	0
Q13322	S476	S476	MNILGSQSPLHPSTL	-1.50305	1e-05
Q9NZJ5	T982	T959	MPAYARHTGQVGTKL	-1.5719	0
P54646	S377	S389	MPPLIADSPKARCPL	1.06483	0.24484
Q9Y6W6	S4	S4	MPPSPLDDRVVVALS	2.08091	0
P06733	Y189	Y189	MRIGAEVYHNLKNVI	-3.72703	0
Q99759	S526	S526	MSGTGIRSVTGTPYW	-1.40296	0.00162
Q15796	T8	T8	MSSILPFTPPVVKRL	-2.03067	0
P31689	Y8	Y8	MVKETTYYDVLGVSP	-1.4757	1e-05
Q96KC8	T349	T285	MVKFPGGTPGRWEKI	-2.4195	0
P08107	Y525	Y525	MVQEAEKYKAEDEKQ	1.35165	0.04126
P04040	Y231	Y231	NASGGAVYCKFHVKT	-16.9909	0
O00237	Y162	Y162	NCSSDPRYCRRRGWL	1.24603	0.03858
P29279	Y340	Y254	NDIFESLYYRKMYGD	-7.74806	0
Q15139	Y463	Y376	NDTGSKYYKEIPLSE	-1.37406	0.00015
P04629	Y496	Y463	NFIENPQYFCNACVH	-4.67993	0
O00222	Y471	Y471	NGDAPGRYDIFQYQI	1.57089	1e-05
P30304	S76	S48	NGLQRTVSSESTDSG	2.11755	0
O43318	S439	S447	NGQQRRRSIQDLTVA	2.19582	0
Q9Y680	S74	S107	NGSKFYCSRTQNDGH	-2.79965	0
Q9NYP7	S285	S282	NGYTNSFSSLENNVK	1.73506	0
Q13085	S80	S80	NHMRPSMSGLHLVKQ	-2.39931	0
P42345	T2446	T2350	NKRSRTRTDSYSASQ	2.01637	0
P46108	Y239	Y240	NLQNGPFYARVIQKR	-1.63657	0.00042
Q02156	S368	S236	NNIRKALSFDNRGEE	-1.55365	8e-05
Q13163	S137	S60	NNSSSAVSDSLASNS	2.24434	0
Q16875	S461	S462	NPLMRRNSVTPLASP	1.64034	0.00518
Q6ZUJ8	S642	S639	NQKKRSESFRFQQEN	-2.26471	0
Q15796	S245	S167	NQSMDTGSPAELSPS	2.33549	0
P23443	T412	T389	NQVFLGFTYVAPSVL	2.15971	0
P10747	Y191	Y188	NRYRQSDYMNMTPRH	-1.94812	0
Q9NYV4	Y892	Y602	NSEESRPYTNKVITL	1.43684	1e-05
P50750	T186	T186	NSQPNRYTNRVVTLW	1.25367	0.01839
P53355	S734	S136	NSTRFPPSPLSSKPS	2.26982	0
P40763	S727	S725	NTIDLPMSPRTLDSL	2.10271	0
P40189	Y759	Y735	NTSSTVQYSTVVLNG	1.91507	0
P61106	Y14	Y14	NYSYIFKYIIIGDMG	-2.86244	0
Q01813	Y651	Y651	NYTTDFIYQLYSEEG	-2.43733	0
Q8N122	T706	T707	PAEGGSLTPVRDGPC	1.84118	0
P51692	Y699	Y700	PAKAVDGYVKPQIKQ	-1.4761	0
O14543	Y221	Y205	PAPIKEFLDQYDAPL	-14.5282	0
Q9Y2I7	S307	S297	PARNRSASITNLSLD	2.1625	0
P49418	S295	T295	PARPKSPTQLRKGPP	-1.1043	0.10364
Q16555	S522	S509	PASSAKTSPAKQQAP	1.82177	0
P14598	S370	S371	PAVPPRPSKDLIMNR	2.25522	0
Q96HA8	S171	S174	PCIETADSKMNLDDF	-2.23574	0
O95644	S269	S227	PCNKRKYSLNGRQTS	-1.69703	0
O75582	T581	T571	PDNQPLKTPCFTLHY	-21.5116	0
Q3UGC7	T112	T75	PEEHKELTPEEQLAD	1.25861	0.00148
P20020	S1193	S149	PEFRIEDSEPHIPLI	-1.95108	0
P08138	S303	S292	PEGEKLHSDSGISVD	1.11336	0.18601
Q13322	S150	S92	PELCSPASSPVLAPG	2.20529	0
P50502	S79	S77	PEPESEESDLEIDNE	2.16049	0
Q13153	T423	T399	PEQSKRSTMVGTPYW	-1.11418	0.11202
O75553	Y220	Y220	PETEENIYQVPTSQK	1.19779	0.10473
P24864	T395	T357	PFPTGVLTPPQSSKK	1.32332	0.00043
Q9Y6G9	S207	S197	PGEDFPASPQRRNTS	1.69197	0
Q9C0B5	S636	S658	PHLGKSVSYSSQKPA	-1.0486	0.2408
P31930	Y468	Y477	PIEQLLDYNRIRSGM	-1.10508	0.23603
P15056	S729	S723	PKIHRSASEPSLNRA	-1.34229	0.00016
Q08345	Y703	Y670	PLCMITEYMENGDLN	-4.58767	0
P36888	Y591	Y605	PLDNEYIYVDFREYE	-1.83388	0
P21802	S782	S786	PLEQYSPSYPDTRSS	1.13214	0.16789
P47736	Y27	Y27	PLKTEEEYIPYPSIH	-3.65558	0
Q12968	S344	S310	PLKTRKTSEDQTATL	1.01015	0.45295
Q8IXJ6	S368	S407	PNISTAASPKLEPPP	2.61199	0
O60285	S600	S593	PNRQRIRSCVSAENF	2.08417	0
P49841	S219	S189	PNVSYICSRYYRAPE	-2.90692	0
P24666	S62	T62	PPDYRGQTCMKKHGI	-1.91959	0
Q13541	T37	T38	PPGDYSTTPGGTVFG	1.77434	0
Q5SV97	S62	S168	PPGEPPPSPPTPGKA	2.1254	0
P15311	Y478	Y474	PPPPPPIYEPVNYHV	-1.28417	0.00179
Q969E2	Y205	Y205	PPSREAQYNNFAGNS	1.90851	0
Q96FA3	S70	S94	PQAAKAISNKDQHSI	-1.19765	0.00506
O95644	S294	S252	PQNSPRVSVTDETWL	1.74366	0
Q13555	S349	S337	PQSNNKTSIVSTAKE	2.58643	0
O14974	T853	T809	PREKRRSTGVSFWTQ	2.13495	0
Q13153	S199	S194	PRPEHTKSIYTRSVI	-1.80693	2e-05
Q8K019	S112	S127	PRRGRSRSRSPKRRS	1.95189	2e-05
P42228	S722	S720	PSDLLPMSPSVYAVL	-2.26277	0
O95644	S245	S203	PSTSPRTSVTEENWL	1.87805	0
P17858	Y674	Y664	PTPFDRNYGTKLGVK	-2.13824	0
Q9BZE4	Y38	Y38	PTVIHKHYQIHRIRQ	1.74032	4e-05
Q92539	S245	S208	PVCPKSDSELEVKPA	1.82135	0
Q14195	T509	T600	PVFDLTATPKGGTPA	1.55793	0
Q16288	Y516	Y409	PVIENPQYFRQGHNC	-1.50663	5e-05
Q15067	Y275	Y276	PVSDKLTYGTMVFIR	-2.9667	0
Q15067	Y487	Y488	PVSLVEAYKARAARL	-3.11104	0
Q8WYK0	S473	S356	PYIVAVKSVTLTSMP	-1.94069	0
Q8TEJ3	S400	S130	QAASNRHSMEISAPV	2.03666	0
Q9H0E2	Y68	Y68	QAKLAKNYGMTRMDP	-1.18931	0.0148
P04629	Y791	Y758	QALVKTPPIYLDILG	-60.455	0
Q5VV42	Y148	Y146	QAQPRQDYLKGLSII	-1.76661	3e-05
Q15717	S221	S221	QAQRFRFSPMGVDHM	-1.238	0.00587
Q96FA3	T288	T312	QCPVGFNTLAFPSMK	1.45941	1e-05
Q9HAT8	T290	T222	QCPVGLNTLAFPSIN	2.32181	0
Q14161	Y392	Y392	QDNDQPDYDSVASDE	2.29291	0
P35222	S675	S659	QDYKKRLSVELTSSL	-5.32581	0
P16054	S729	S602	QEEFKGFSYFGEELL	1.04756	0.33646
P51674	S267	S263	QELHDIHSTRSKERL	-1.56828	0
P06737	S15	S15	QERRKQISIRGIVGA	-1.38619	0.00615
P51149	Y183	Y183	QETEVELYNEFPEPI	1.50548	0
P15311	T567	T563	QGRDKYKTLRQIRQG	-1.93234	0
Q15417	S293	S293	QGTGTNGSEISDSDY	2.30509	0
P23458	Y993	Y989	QICKGMDYLGSRQYV	-3.43212	0
O60674	Y966	Y971	QICKGMEYLGTKRYV	-3.00297	0
P15304	S900	T511	QISIPSDTPEMLQSK	2.05013	0
O60664	Y95	Y74	QISTANEYACKGLDK	-1.37045	0.04718
O43586	Y119	Y119	QKEQRKKYEAAMERM	-1.07982	0.14569
P46109	Y251	Y228	QKRVPCAYDKTALAL	-5.1732	0
P46108	Y251	Y252	QKRVPNAYDKTALAL	-1.62479	0
P19367	S298	S299	QLFEKMVSGMYMGEL	-1.78153	0
Q14738	S75	S32	QLNKIKYSGGPQIVK	-2.23637	0
P31150	Y93	Y78	QLVKMLLYTEVTRYL	-2.5833	0
Q15750	S423	S573	QMVNGAHSSSTLDEA	2.168	0
P35372	S377	S377	QNTRDHASTANTVDR	1.93367	0
Q07889	S1193	S1178	QPTSKVYSPRYSVPD	1.15183	0.06201
P48736	T607	T610	QQEIVAKTYQLLAKK	-4.58614	0
P17252	S657	S659	QSDFEGFSYVNPQFV	1.4266	1e-05
O43847	T390	T399	QSKETLDTLEKWVTE	-4.3185	0
P49137	T334	T264	QSMQVPQTPLHTSRV	1.3424	3e-05
P40189	S782	S757	QVFSRSESTQPLLDS	2.42495	0
P18669	S118	S118	QVKIWRRSYDVTPPP	-1.28251	0.00076
Q9BY49	T182	T179	RAAVDNLTKTLALEW	1.00417	0.48626
Q15746	S1760	S1749	RAIGRLSSMAMISGM	1.13068	0.17165
P11142	T265	T265	RAVRRLRTACERAKR	2.40013	2e-05
P49675	S195	S195	RCSRRRGSTCVLAGM	-1.25575	0.0053
Q16236	Y576	Y554	RDEDGKSYSPSEYSL	1.3087	0.00042
P11362	Y653	Y648	RDIHHIDYYKKTTNG	-2.77982	0
P21802	Y656	Y660	RDINNIDYYKKTTNG	-1.18368	0.05562
P06213	Y1189	Y1165	RDIYETDYYRKGGKG	-2.30514	0
P04629	Y680	Y647	RDIYSTDYYRVGGRT	1.26128	0.01329
P22607	Y647	Y605	RDVHNIDYYKKTTNG	-1.60662	0.00024
P08581	Y1234	Y1235	RDVYDKEYYSVHNKT	-1.76525	0
Q14693	S176	S185	REDIGDTSEDEDMFP	1.73566	0
P00533	T693	T618	RELVEPLTPSGEAPN	1.76908	0
P10643	S229	S795	RERSRSSSSSSRSSH	2.13728	0
Q07869	S179	S181	RFGRMPRSEKAKLKA	-1.1501	0.09278
P34932	S76	S76	RFHGRAFSDPFVQAE	-1.57595	1e-05
P23443	T444	T421	RFIGSPRTPVSPVKF	-1.41328	0.00032
P30304	T507	T487	RFRTKSRTWAGERSK	-1.09071	0.22914
P48730	S382	S380	RGAPVNVSSSDLTGR	2.23939	0
P67775	Y307	Y307	RGEPHVTRRTPDYFL	-3.4393	0
P49841	Y216	Y186	RGEPNVSYICSRYYR	-3.29711	0
P09110	T60	T61	RGGFKDTTPDELLSA	1.15528	0.00565
O75390	Y80	Y53	RGMKGLVYETSVLDP	-4.2361	0
P62491	T136	T136	RHLRAVPTDEARAFA	-1.12292	0.06595
P37230	S110	S112	RICGDKASGYHYGVH	-2.99541	0
Q5T1C6	S38	T632	RILRSFSTDYVILED	2.01173	0
Q9Z2R9	T485	T496	RINGLTHTSGVGTCL	-2.05862	0
Q08881	Y512	Y511	RIVLDDQYTSSTGTK	-1.28606	0.00025
P17936	S183	T155	RKEQAKNTQRYKVEY	-2.31959	0
Q9NYP7	S273	S270	RKEYQNGSTATVNGY	1.30714	0.0065
P62158	S82	S71	RKMKDTDSEEEIREA	1.89656	0
P11171	Y660	Y13	RLDGENIYIRHSNLM	-1.15212	0.05762
P06239	Y394	Y43	RLIEDNEYTAREGAK	1.26479	0.00482
P06241	Y420	Y39	RLIEDNEYTARQGAK	-1.22076	0.1707
Q8WWW0	T352	T188	RLLAGPDTDVLSFVL	-1.10496	0.1673
P00519	Y393	Y32	RLMTGDTYTAHAGAK	1.32446	0.0943
P16234	Y1018	Y1017	RLSADSGYIIPLPDI	-1.26605	0.01141
O60488	T679	T642	RLSPEPWTPETGLVT	1.17942	0.02555
Q13133	S413	S355	RMLMKLVSLRTLSSV	1.02759	0.41248
Q9NP60	S343	S317	RNGRKHASILLRKKD	-4.46014	0
P52789	T762	T763	RNILIDFTKRGFLFR	-1.10341	0.21286
Q9UKE5	S764	V730	RNRVRGNVKPEGSPV	1.48491	0.00074
Q9Y243	S476	S476	RPHFPQFSYSASGRE	1.00919	0.44134
P31749	T479	T245	RPHFPQFSYSASGTA	1.77423	0
Q7L0X0	T753	T721	RPLRSMGTGVSADFS	2.50565	0
P56524	S632	S601	RPLSRAQSSPASATF	2.3444	0
Q14738	S573	S551	RPLVRRKSELPQDIY	-2.23532	0
P36507	S306	S304	RPPGRPISGHGMDSR	1.17527	0.01521
P04049	S338	S338	RPRGQRDSSYYWEIE	-1.70167	0.00071
P60484	Y240	Y213	RREDKYMYFEFPQPL	-7.19782	0
Q96RR4	S511	S483	RREERSLSAPGNLLP	1.65727	0
Q8N5S9	S475	S476	RREERSMSAPGNLLI	1.72107	0
Q16236	S40	S24	RREVFDFSQRQKEYE	-1.72879	0
P32418	Y261	Y258	RRLLFYKYVYKKYRA	2.50357	0
P31321	Y312	Y312	RRSDNEEYVEVGRLG	1.185	0.03097
P32245	T312	T311	RSQELRKTFKEIICC	-5.05356	0
P42345	S2448	S2352	RSRTRTDSYSASQSV	2.41976	0
P12755	T103	T86	RSTERCETILEGETI	2.10268	0
Q96AY3	S35	S787	RTADGRVSPAGGTLE	2.18368	0
Q02750	S298	S300	RTPGRPMSSYGPDSR	2.03863	0
Q9BZZ5	S462	S55	RTSEDTTSSSPPKKA	1.69439	0
Q9NVK5	Y46	Y48	RVEAMKQYQEEIQEL	1.43735	1e-05
P17612	T198	T245	RVKGRTWTLCGTPEY	-9.33648	0
P42338	Y962	Y958	RVPFILTYDFIHVIQ	-1.27514	0.00544
P19784	S18	S18	RVYAEVNSLRSREYW	-1.2127	0.02931
Q05397	Y576	Y586	RYMEDSTYYKASKGK	-1.95872	0
O60825	Y366	Y364	RYPGGESYQDLVQRL	1.00238	0.48819
Q06187	Y551	Y549	RYVLDDEYTSSMGSK	-1.20609	0.02614
P36871	T467	T496	SAGDKVYTVEKADNF	1.15776	0.01066
Q9P1W9	S204	S127	SAGTRVYSPPEWIRY	-1.69976	3e-05
P28562	S359	S361	SALSYLQSPITTSPS	2.71327	0
P46656	S67	S50	SARAACSSEDKITVH	1.32431	0.00034
P58753	Y86	Y77	SARWVKSYDVCICHS	-25.7786	0
Q04759	T219	T219	SAVNSRETMFHKERF	-1.47948	1e-05
Q9NQ86	S177	S163	SCMDCSASYCNECFK	-2.51412	0
Q8WV28	Y72	Y91	SDDFDSDYENPDGHS	1.20711	0.07667
Q13131	T183	T185	SDGEFLRTSCGSPNY	1.32264	0.00826
Q14765	Y693	Y692	SDGGVKGYVPSVFIP	-1.72642	1e-05
Q96KC8	S430	S161	SEEEEGDSGEEATED	1.92934	0
Q09472	S89	S89	SELLRAGSSPNLNMG	2.14445	0
P22681	Y774	Y725	SENEEDGYDVPKPPL	1.44782	0.0001
Q9BQK8	S224	S206	SEPVCPKSDSELEVK	1.6265	0
Q4L235	Y194	Y194	SERCSLAYVLHTSGT	-1.81287	0
P49815	S939	S941	SFRARSTSLNERPKS	2.08137	0
P06733	Y44	Y44	SGASTGIYEALELRD	1.50914	0
P24593	S268	S155	SGDLQCHAFDSSNVE	1.31386	0.00523
P68400	T360	T360	SGISSVPTPSPLGPL	2.45101	0
Q99798	S559	S561	SGQHVDVSPTSQRLQ	1.75846	0
O43741	S184	S186	SGRDLSSSPPGPYGQ	1.78923	0
P50416	Y165	Y166	SGRKPMLYSFQTSLP	-1.22163	0.03012
Q8N6T7	S330	S68	SIKSEPVSPNRERNT	1.5162	1e-05
Q7L7X3	T785	T785	SINEMLSTQALRLDE	1.79662	0
P31645	T276	T302	SIWKGVKTSGKVVWV	-9.04677	0
Q5VYK3	T1151	T1140	SIWNALVTDKSMVDK	-1.17373	0.00931
P09619	Y751	Y716	SKDESLDYVPMSDMK	-1.91209	1e-05
Q9Y478	S108	S111	SKIPLTRSHNNFVAI	-1.05443	0.15487
P05067	Y757	Y520	SKMQQNGYENPTYKF	-2.37098	0
Q9NP95	T188	T184	SKRHQKFTHFLPRPV	-4.89086	0
Q93100	S701	S694	SKVKRQSSTPNASEL	1.48964	1e-05
Q9UBK2	S266	S264	SLPLTPESPNDPKGS	2.4761	0
Q9UQM7	T286	T258	SMMHRQETVDCLKKF	-2.65514	0
Q13555	T287	T287	SMMHRQETVECLRKF	-1.82256	0
P15918	Y195	Y194	SNTPCEVYFPRNSTM	1.17294	0.06313
P46821	S1396	S1400	SPIEKVLSPLRSPPL	-1.18328	0.08261
P19525	T90	S148	SPLLLNNSNATEGLD	2.32369	0
P16871	Y449	Y442	SPSDEEAYVTMSSFY	1.20803	0.02594
P02788	Y547	Y555	SQERYYSYNGAFRCL	-2.20916	0
Q9JJV2	Y99	Y55	SQGGEPTYNVAVGRA	-1.45484	0.0002
Q96CW1	T156	T154	SQITSQVTGQIGWRR	2.43026	0
O75553	Y232	Y232	SQKKEGVYDVPKSQP	1.68199	0
P56749	S228	S229	SQPYSARSRLSAMEI	2.05377	0
P51911	Y261	Y261	SQQGMTVYGLPRQVY	1.22628	0.00213
P04049	S259	S259	SQRQRSTSTPNVHMV	1.25844	0.00598
Q9D415	S605	S588	SQSGLSNSTESLDSM	2.357	0
P37802	Y192	Y192	SQSGMTGYGMPRQII	1.80626	0
P04441	S75	S76	SQTLKLESLQRKMPI	-2.10218	0
P49675	S57	S57	SQVRRRSSLLSSRLE	1.37268	0.0006
P27986	Y467	Y467	SREYDRLYEDYTRTS	1.07279	0.21694
O15530	S241	S245	SRQARANSFVGTAQY	2.19566	0
O60331	S556	S523	SRRRTHSSGQDGRSH	1.25013	0.0315
Q7L7X3	S990	S990	SRSTSVTSQISNGSH	2.51244	0
O00459	Y365	Y369	SSKIQGEYTLTLRKG	-7.31301	0
Q8VCW8	S207	S185	SSPGGIKSKRLPDLS	-1.08265	0.14989
O00418	S366	S366	SSRVRTISGSRPPLL	1.87022	0
P17676	T235	T220	SSSSPPGTPNPSESS	2.45738	0
O00418	S78	S78	SSSSPRNSFNYRETW	1.11777	0.10329
Q15797	S206	S191	SSSTYPHSPASSDPG	2.07551	0
Q00653	S866	S871	STEVKEDSAYGSESV	1.65031	0
P49815	S1418	S1374	STEVKSKSQSGNLEG	2.07303	0
O94804	S20	S20	STFEKRRSKEYEHVR	-2.92275	0
P08581	Y1349	Y1350	STFIGEHYVHVNATY	-6.80772	0
Q16836	S73	S74	STKGIEESLKRVTKK	-1.53028	0
Q6Q0C0	S88	S88	STPRRSDSAISVRSL	2.47748	0
Q05655	Y313	Y311	SVENVGIYQDFDKKP	1.54042	0
Q9P2K8	S261	S264	SVGNNEESPGNYEVL	2.15136	0
P15336	T69	T51	SVIVADQTPTPTRFL	2.7595	0
P29460	Y314	Y304	SVQARDRYYNSSWSE	-1.00686	0.46489
Q05397	Y397	Y407	SVSETDDYAEIIDEE	-1.2047	0.05795
P11717	S2484	S478	SVSFHDDSDEDLLNV	1.55546	0
Q00G26	S203	S253	SYFVRLGSLSKKVRY	-4.10889	0
P40189	Y915	Y886	SYLPQTVRQGGYMPQ	1.79583	0
Q12968	S163	S130	SYRESSLSPSPASSI	2.12294	0
P10721	Y721	Y703	TADAVNEYMDMKPGV	1.47527	0
P51812	S369	S326	TAKTPKDSPGIPPSA	2.07164	0
Q01813	T211	T192	TAQSHQRTFVLEVMG	2.04871	0
Q9Y243	T305	T305	TDAATMKTFCGTPEY	-2.34288	0
Q9BX67	S307	S290	TDDEGDFRHKSSFVI	-1.2679	0.00832
Q16539	Y182	Y143	TDDEMTGYVATRWYR	1.49855	0.00016
Q9Y6W3	Y620	Y621	TDGKKVYYPADPVPY	-3.40212	0
P54803	T381	T343	TDGLGNLTIIIETMT	1.74884	0
O75582	S360	S350	TEMDPTYSPAATPQT	1.96659	0
P43405	Y352	Y330	TEVYESPYADPDEIK	1.01843	0.42114
P11142	T502	T502	TGKENKITITNDKGR	-1.153	0.04845
P37238	S273	S243	TGKTTDKSPFVIYDM	-2.88676	0
P62993	Y209	Y209	TGMFPRNYVTPVNRN	1.66326	1e-05
Q99558	T559	T547	TGNYVPGTETHMAPE	1.42122	0.00011
P32119	T89	T179	THLAWINTPRKQGGL	-1.31295	0.00704
P46939	Y3197	Y3409	THSRIEQYATRLAQM	2.10778	0
Q9Z2R9	T490	T501	THTSGVGTCLYASPE	-1.95028	0.00051
P07357	S346	T352	THYITEATVGGIYEY	-1.22665	0.03422
O00763	Y1560	Y1388	TKEASFEYLQNEGER	-1.87205	0.00018
O43741	S108	S110	TKIPLIKSHNDFVAI	-3.9233	0
Q13177	S197	S194	TKSIYTRSVIDPIPA	1.2145	0.00138
P21802	Y769	Y773	TLTTNEEYLDLSGPL	1.52734	2e-05
P22607	Y760	Y718	TMTSTDEYLDLSVPF	1.16651	0.01424
Q13233	S292	S133	TPPRRAPSPDGFSPY	1.45337	7e-05
Q14738	S60	S17	TPSNKRPSNSAPPPT	3.05879	0
P25774	Y262	Y176	TQPTFFLYRSGVYDD	1.50303	0.00053
P17252	T638	T640	TRGQPVLTPPDQLVI	1.44353	0.00013
Q9UBK2	T263	T261	TSLSLPLTPESPNDP	2.63461	0
P32121	T20	S18	TSPNGKLSIYLGKRD	-4.74726	0
Q15418	S363	S381	TSRTPKDSPGIPPSA	2.11808	0
P60484	S370	S343	TSVTPDVSDNEPDHY	1.20488	0.01784
P43403	Y319	Y309	TSVYESPYSDPEELK	-1.14953	0.02674
P49137	T222	T152	TTHNSLATPCYTPYY	-3.96768	0
Q7KZI7	T208	T215	TVGNKLDTFCGSPPY	-3.25599	0
P42345	S2481	S2387	TVPESIHSFIGDGLV	-2.52071	0
Q16644	T201	T204	TVQNALQTPCYTPYY	-2.56928	0
P55212	S257	S268	TVVNRKVSHRKVDIC	-3.52357	0
Q15375	Y614	Y609	TYIDPETYEDPNRAV	1.55343	2e-05
Q96I99	S149	S149	VAEALNISRETYFAI	1.69635	0
P35968	Y1214	Y1207	VCDPKFHYDNTAGIS	-2.60327	0
P49407	Y47	Y46	VCLIDPEYLKDRKVY	-6.10138	0
Q16270	Y117	Y118	VCVCKSRYPVCGSDG	-6.44181	0
P35228	Y151	Y148	VDFVKQYYSSFKELK	-4.91961	0
Q8IW41	T182	T185	VDQGDLMTPQFTPYY	-1.38638	0.00332
Q03135	Y14	Y14	VDSEGFLYAAPVREQ	1.4068	6e-05
P05067	T743	T506	VEVDAAVTPEERHLS	1.51112	0.00328
P11021	T229	T227	VFDLGGGTFDVSLLT	1.0152	0.46162
P07996	S1033	S1038	VFGYQSSSRFYVVMW	-1.12603	0.16584
Q05655	T507	T516	VGENKASTFCGTPDY	-1.49194	0.00015
Q14376	Y157	Y161	VGGCTNPYGKSKYFI	-6.93609	0
P43234	Y145	Y144	VGGIESAYAIKGHNL	-2.18128	0
P05412	S73	S69	VGLLKLASPELERLI	-14.7821	0
Q9ULC5	S580	S580	VHGESLRSCLIGIVV	1.47825	0.00011
P38646	T62	T64	VIGIDLGTTNSCVAV	2.34446	0
P07195	T249	T248	VIRLKGYTNWAIGLS	1.17454	0.05268
P05387	S79	S259	VISAAPGSAASSTGS	2.90262	0
Q6XZB0	Y391	Y391	VKILTGFYQDFEKIS	-2.59662	0
O60488	Y582	Y589	VKLQAGEYVSLGKVE	-26.9397	0
Q9P2R7	T448	S448	VKLSEIVSLAKQAQV	-1.87283	0
P34947	S484	S486	VLDIEQFSTVKGVNL	2.00959	0
Q6T3U4	S746	S735	VLGDVAPSMFLSSFS	1.30518	0.00258
P19784	Y256	Y256	VLGTDELYGYLKKYH	-12.6334	0
P11309	S189	S99	VLLKKVGSGFRGVIK	-5.98918	0
P46019	S729	S727	VLNTHRKSLNLVDIP	-2.32902	0
O60674	Y1007	Y1012	VLPQDKEYYKVKEPG	-1.75312	7e-05
Q9NZJ5	S1094	T1071	VLRQRSRTMSLSGNK	1.60531	0
Q8N5S9	S74	S75	VLSSRKLSLQERSSG	-1.09047	0.14278
P18669	S14	S14	VLVRHGESAWNLENR	-1.63376	0
O14543	Y204	Y188	VNGHLDSYEKMTQLP	-1.24849	0.01006
Q16836	Y226	Y227	VNRLLVPYMMEAVRL	1.98777	0
Q92539	S106	S106	VPAYLATSPIPTEDQ	2.34146	0
Q9NTG7	T284	T174	VPHCRVCTGIVKPDI	-3.72827	0
P30085	S70	S70	VPVEITISLLKRAMD	-2.31619	0
Q05769	S437	S437	VQKVAKASIDQSRQM	1.21421	0.00787
O60674	Y221	Y195	VRAKIQEYHILTRKR	-7.0267	0
P49840	S278	S185	VRGEPNVSYICSRYY	-5.77699	0
P36507	S222	S220	VSGQLIDSMANSFVG	2.41197	0
Q13489	T254	T115	VSNVTMQTHEARVKT	1.52281	0
P11274	Y360	Y373	VSPSPTTYRMYRDKS	1.00972	0.45694
P09619	Y579	Y546	VSSDGHEYIYVDPMQ	-1.00229	0.48963
Q13163	S311	S234	VSTQLVNSIAKTYVG	1.5689	0
Q9BVC4	T214	T215	VTQLIPKTKIPAHNR	-1.93127	0
P54707	T362	T356	VTVSLSLTAKRMAKK	-4.99329	0
P31946	S60	S40	VVGARRSSWRVISSI	1.25653	0.05823
P63104	S58	S62	VVGARRSSWRVVSSI	1.37875	0.07622
O60602	Y798	Y800	VVGSLSQYQLMKHKP	-2.66576	0
P08575	Y1216	Y735	VVSTFEQYQFLYDTI	1.32875	0.00274
Q16543	S13	S13	VWDHIEVSDDEDETH	-2.32182	0
P54753	Y614	Y606	VYIDPFTYEDPNEAV	-2.39714	0
P46976	Y332	Y314	WEQGQADYMGVDSFD	1.49773	2e-05
P06737	Y75	Y75	WIRTQQHYYERDPKR	-8.26044	0
Q92896	Y564	Y427	WKLDVVLYRKCQGDA	-20.5751	0
P18669	Y92	Y46	WRLNERHYGALTGLN	-1.98781	0
P60174	Y202	Y164	WSKVVLAYEPVWAIG	-4.18935	0
Q96EB6	S27	S53	WTPGAAGSPAEEPLR	1.93625	0
Q9NZU0	S322	S324	WVRDWLQSLPLKVNV	-4.02256	0
P04406	Y320	Y396	WYDNEFGYSNRVVDL	-5.44822	0
P63000	S71	S83	YDRLRPLSYPQTDVF	-1.43172	1e-05
Q8IV61	T133	T133	YDWMRRVTQRKKISK	-1.33024	0.01391
O55091	S213	S217	YENKKIASATHNIYA	-11.8215	0
P06241	Y531	Y535	YFTATEPQYQPGDNL	-1.06705	0.25689
P12931	Y530	Y62	YFTSTEPQYQPGENL	1.20879	0.13374
P98179	Y146	Y286	YGGGYDNYGGGNYGS	-1.59535	0.0001
Q14289	Y580	Y584	YIEDEEYYKASVTRL	-1.14469	0.09628
Q9NZI8	S12	S12	YIGNLNESVTPADLE	1.52303	0
P48736	T1024	T1027	YLALRHHTNLLIILF	-3.34883	0
P49407	Y54	Y53	YLKDRKVYVTLTCAF	-5.19663	0
Q8N5C8	S60	S60	YLYMEYHSPDDTRMN	-1.93315	0
P41279	T290	T291	YPKDLRGTEIYMSPE	1.02515	0.37612
Q13469	S759	S761	YQRSKSLSPSQLGYQ	-1.48458	0
P04040	Y386	Y386	YRARVANYQRDGPMC	-1.01843	0.38446
Q60591	S170	S175	YREPLCLSPASSGSS	1.79216	1e-05
Q00534	T177	T177	YSFQMALTSVVVTLW	1.62099	0
P31152	S186	S189	YSHKGHLSEGLVTKW	-2.56951	0
Q9NZJ5	S555	S533	YSRLRKESETQCQTD	-1.34079	0.001
P17661	S12	S12	YSSSQRVSSYRRTFG	-1.16069	0.0859
P08581	Y1356	Y1357	YVHVNATYVNVKCVA	1.11618	0.17011
