# Supplementary material for: Dietary supplementation with a microencapsulated blend of organic acids and botanicals alters the kinome in the ileum and jejunum of Gallus gallus
Source: PLoS One. 2020 Jul 30;15(7):e0236950. doi: 10.1371/journal.pone.0236950 (PMC7392328; doi:10.1371/journal.pone.0236950)
Supplement: S2 Data — (XLSX) [file pone.0236950.s002.xlsx]

## Sheet: All ileum
Query accession	Query site	Hit site	Hit sequence	FC	P-value
Q92529	Y342	Y343	AAAEHPYYNNIPNKM	-1.00553	0.47418
P01100	S362	S349	AAAHRKGSSSNEPSS	1.07546	0.12721
P05062	T39	T39	AADESVGTMGNRLQR	1.77948	0
P20338	S199	S199	AALRQLRSPRRAQAQ	1.28382	0.00386
P16949	S38	S35	AAPEFPLSPPKKKDL	1.18869	0.00546
P51659	S318	S325	AATSTATSTSASSFA	1.97387	0
P16234	Y720	Y720	ADESTRSYVILSFEN	-2.99977	0
P45954	Y199	Y188	ADKKGDYYVLNGNKF	-4.22629	0
Q9HCP0	Y263	Y242	ADTLKERYQKIGDTK	-1.27008	0.0013
Q8WU20	Y196	Y196	AEEQVHTYVNTTGVQ	1.3876	0.00017
Q00534	Y24	Y24	AEIGEGAYGKVFKAR	-3.64453	0
P13929	Y131	Y131	AEKGVPLYRHIADLA	-2.9106	1e-05
Q9Y450	Y309	Y312	AGKASFAYAWVLDET	1.39811	2e-05
Q9UBK2	T299	T297	AGLTPPTTPPHKANQ	2.04703	0
P45983	T183	T183	AGTSFMMTPYVVTRY	-1.52861	0
Q6PCE3	S175	S175	AGVMITASHNRKEDN	-1.4123	0
P23458	Y1034	Y1030	AIETDKEYYTVKDDL	-1.30035	0.00763
P37231	S112	S82	AIKMEPPSPPYFSEK	-1.33403	0.01494
P34932	Y624	Y624	AKNAVEEYVYDMRDK	-1.12012	0.15598
Q92598	Y641	Y645	AKNAVEEYVYEFRDK	-1.38342	0.00018
Q15118	Y243	Y215	AKSLCDLYYMSSPEL	-20.8543	0
Q9P2R7	Y84	Y84	AKSPEEAYKIAKEIG	-2.06334	0
P20810	S577	S378	ALDLLSDSLGQREPD	1.47267	0.00128
P41240	S364	S54	ALREKKFSTKSDVWS	-4.4026	0
P06744	T109	T108	ALRNRSNTPILVDGK	1.18695	0.03624
P43405	Y525	Y503	ALSADENYYKAQSHG	-1.72626	0
P52789	Y461	Y462	AMVTAVAYRLSEQHR	-2.48937	0
P22607	Y724	Y682	ANCTHDLYMIMRECW	-3.27583	0
Q12933	S11	S11	ANSTPPGSLDLSQPG	1.88441	0
P52758	Y21	Y21	APAPLGAYSQAVLVD	1.56806	5e-05
Q9BUB5	T385	T344	APERGIPTPQVLQRN	1.98985	0
P46940	Y172	Y176	APQIQDLYGKVDFTE	-1.69541	0.00023
O95757	T761	T764	AQNKLSLTQDPVVKV	-1.09733	0.20268
Q9Y4K3	Y353	Y379	AQQCNGIYIWKIENF	1.48921	1e-05
Q15139	S738	S651	ARIIGEKSFRRSVVG	-3.23909	0
P53349	T1381	T1236	ARLASKGTGAGEFQG	1.4723	0
P49841	S389	S359	ARNQAAASTPTNATA	2.35936	0
O14974	T696	T654	ARQSRRSTQGVTLTD	1.33155	0.00101
Q80YE7	S308	S308	ARRKWKQSVRLISLC	-2.788	0
P49023	Y118	Y118	ASEEEHVYSFPNKQK	-2.47427	0
Q13131	S496	S496	ATPQRSGSVSNYRSC	1.53062	0.00092
P51659	T319	T326	ATSTATSTSASSFAL	2.16759	0
P47712	S228	S228	ATYIAGLSGSTWYMS	1.15238	0.00579
P16070	S672	S322	AVCIAVNSRRRCGQK	-2.47546	0
P51692	Y740	Y741	AVCSHPHYNMYTQNP	-1.37555	1e-05
P05387	S17	S17	AVLGGNESPTSKDLK	1.58766	0
Q9UBC2	S229	S226	AVPVLPASPPPKDSL	2.66291	0
Q01813	S386	S386	AVRLRGRSFENNLNT	1.10016	0.20574
P09960	Y417	Y417	AYVQQFAYKSIVTDE	1.2932	9e-05
P14921	T38	T82	CADVPLLTPSSKEMM	2.00425	0
Q9UIK5	Y202	Y145	CASDGKSYDNACQIK	-1.77087	0
O43318	T187	T177	CDIQTHMTNNKGSAA	1.68722	0
P19838	S932	S946	CDSGVETSFRKLSFT	-1.25621	0.00542
Q9H257	T231	S238	CKLERKHSMKLKHAI	-6.82012	0
P35367	T478	T447	CNENFKKTFKKILHI	-24.3469	0
Q15075	T1392	T1392	CSAKNALTPSSKKPV	-1.24192	0.00089
P09917	S272	T266	CSLERNLTLEEEVKV	1.68486	1e-05
P35372	Y168	Y168	CTMSVDRYVAVCHPV	-3.38629	0
P84022	S208	S125	DAGSPNLSPNPMSPA	2.25852	0
P11310	Y400	Y395	DARITEIYEGTSEIQ	1.68996	0
P45954	Y413	Y414	DCKIGTIYEGTSNIQ	1.72893	0
P20810	S575	S376	DDALDLLSDSLGQRE	1.29149	0.0035
Q16665	S576	S574	DDDFQLRSFDQLSPL	1.08298	0.19946
P07948	Y508	Y488	DDFYTATEGQYQQQP	1.61037	0
P35568	S616	T175	DDGYMPMTPGVAAAL	3.40635	0
P20645	S267	S268	DDQLGDESEERDDHL	1.98157	0
P19367	T821	T822	DDSIIVKTVCGAVSK	-2.16354	0
P29323	Y780	Y798	DDTSDPTYTSALGGK	1.68609	0
P54762	Y778	Y781	DDTSDPTYTSSLGGK	1.5546	6e-05
P24385	T286	T283	DEADLSCTPTDVRDV	1.99458	0
O15530	Y376	Y380	DEDCYGNYDNLLSQF	-2.76327	0
Q16539	Y323	Y324	DEPVADPYDQSFESR	1.93917	0
P51659	T15	T15	DGRVVLVTGAGGGLG	1.50424	0.0003
P32004	Y1229	Y1141	DGSFIGQYSGKKEKE	-1.16526	0.06284
Q16649	S286	S283	DGVVGKSSDGEDEQQ	1.74794	0
Q15418	S221	S239	DHEKKAYSFCGTVEY	-3.51554	0
P29466	S227	S106	DHKDHLTSDSTFLVF	1.12398	0.08894
P11362	Y654	Y649	DIHHIDYYKKTTNGR	-2.69147	0
P07333	Y809	Y805	DIMNDSNYVVKGNAR	1.53799	0
P09619	Y857	Y824	DIMRDSNYISKGSTF	1.41298	0.0001
P35968	Y1059	Y1052	DIYKDPDYVRKGDAR	-1.04724	0.35065
P35916	Y1068	Y1074	DIYKDPDYVRKGSAR	-1.10875	0.09004
P33552	Y17	Y17	DKYFDEQYEYRHVML	-1.24673	0.00333
P29353	Y427	Y262	DLFDDPCYINTQALQ	-2.72399	0
O95125	T502	T689	DLMRHQRTHTGEKPF	-1.60243	0
Q9Y478	S182	S185	DMSELSSSPPGPYHQ	1.52954	0
P04406	Y42	Y118	DPFIDLNYMVYMFKY	-7.75071	0
P12931	S17	S17	DPSQRRRSLEPPDST	2.09507	0
O15111	S180	S194	DQGSLCTSFVGTLQY	2.02739	0
Q05769	Y446	Y446	DQSRQMRYQSLNEYR	1.77074	0
P10809	Y227	Y227	DRGYISPYFINTAKG	-2.71059	0
Q05397	Y925	Y934	DRSNDKVYENVTGLV	1.39674	0.00078
P98179	Y155	Y164	DRSSGGSYRDSYDSY	1.52253	0
Q14289	Y881	Y846	DRTDDMVYSNVMDLV	1.7286	0
P31153	Y101	Y102	DSAKGFDYKTCNVLV	1.13349	0.08178
P40763	Y705	Y703	DSGSAAPYLKTKFIC	-17.6557	0
O00418	S398	S398	DSLPCSPSSATPHSQ	1.50327	0
Q9UBC2	S241	S238	DSLRSTPSHGSVNSL	1.72061	0
P25963	Y42	Y46	DSMKEEEYRQLVREL	1.02251	0.38836
P52799	Y304	Y305	DSVFCPHYEKVSGDY	-3.10734	0
P18065	S142	S129	DTDEYGASTEPPADN	2.09258	0
P42224	Y701	Y1175	DTPKGNGYIRTELIS	1.23161	0.01636
P07358	Y214	Y217	DTRFRKPYNVESYTP	-1.24521	0.00487
P11274	Y177	Y185	DVVEKPFYVNMEYHH	-2.00347	0
P07358	T346	T349	DYGTHYITEATVGGI	1.66107	0
Q99759	T294	T294	DYNDGRRTFPRIRRH	1.11787	0.19929
P07333	Y561	Y556	EACEGNNYIFIDPTQ	-2.13922	0
P11217	Y186	Y187	EADDWLRYGNPWEKA	-2.68139	0
Q14164	S172	S172	EDDEKFVSVYGTEEY	1.13474	0.05978
Q9UHD2	S172	S174	EDDEQFVSLYGTEEY	1.41546	3e-05
P06239	Y505	Y154	EDFFTATEGQYQQQP	1.40153	9e-05
Q9UKG9	S533	S533	EDPAFTASGGGGNFV	1.72865	0
P41279	S400	S401	EDQPRCQSLDSALFE	1.86546	0
P00533	Y1069	Y993	EDSFVQRYSSDPTGN	1.53472	0.00015
P10721	Y568	Y551	EEINGNNYVYIDPTQ	1.84274	0
P20810	S364	S172	EEKPKPLSESDLVDE	1.66662	0
Q8WV28	Y96	Y115	EENPDDSYEPPPSEQ	1.84494	0
O00763	Y1489	Y1317	EFAEDRIYRHLEPAL	-3.50937	0
Q12933	T117	T117	EGCTWKGTIKEYESC	-2.76176	0
P19174	Y783	Y714	EGRHPGFYVEANPMP	1.91053	0
Q05682	S714	S434	EGVRNIKSMWEKGNV	-1.07081	0.12187
P49840	T338	T245	EIIKVLGTPTREQIR	-2.34732	0
P16220	S133	S119	EILSRRPSYRKILND	-2.4334	0
O75582	S376	S366	EKIFQGYSFVAPSIL	-2.65877	0
P24941	Y15	Y37	EKIGEGTYGVVYKAR	-2.78177	0
Q91VH1	Y85	Y85	EKMEEFVYKVWEGRW	-4.27362	0
P52789	Y301	Y304	EKMISGMYMGELVRL	-1.28309	0.0238
P49023	S272	S273	ELDELMASLSDFKFM	1.09911	0.10803
Q15796	S255	S177	ELSPSTLSPVNHSLD	1.71507	0
Q16816	Y338	Y337	ELVVRDPYALKPIRK	-4.50328	0
O15111	T23	T37	EMRDRLGTGGFGNVC	1.17062	0.01219
P21709	Y781	Y746	ENDAEGTYETKGGKI	1.99529	0
Q9ULC5	Y96	Y119	ENGPCLGYRKPKQPY	-4.53272	0
P42765	Y127	Y127	ENMSQAPYAVRNIRF	1.85392	0
P27986	S608	S608	ENTEDQYSMVDDDED	1.41518	0.00455
Q99798	S670	S672	ENYGEGSSREHAALE	1.93745	0
P60484	S380	S353	EPDHYRYSDTTDSDP	1.49781	4e-05
P07858	Y219	Y133	EPGYSPSYKEDKHYG	-2.62127	0
P35568	Y896	Y409	EPKSPGEYINIDFGD	-1.26967	0.00712
Q9NRR5	T16	T33	EPRIIRVTVKTPKEK	-3.70529	0
Q99759	S166	S166	EPRSRHLSVSSQNTG	1.43315	0.00014
O43837	S172	S171	EQTEGEYSSLEHESA	1.67561	1e-05
P24593	S116	S4	ERESREHEEPTTSEM	1.83856	0
P16234	Y754	Y754	ERKEGSKYSDIQRSV	1.51316	0
Q8NHQ8	S105	S105	ERTLYRQSLPPLAKL	-2.37504	0
Q07889	S1167	S1152	ESAPAESSPSKITSA	1.93181	0
P22681	Y700	Y636	ESDEDTEYMSPSSLP	1.71226	1e-05
Q16665	T796	T781	ESGLPQLTSYDCEVN	-1.12879	0.04933
Q13557	T336	T341	ESTESSNTTIEDEDV	2.13796	0
P06803	Y302	Y137	EWIRYHRYHGRSATV	-4.50678	0
P07711	T223	T228	EYNAANDTGFVDIPQ	1.35757	0
P14618	Y105	Y106	FASDPITYRPVAIAL	1.71032	0
Q13085	S1263	S1263	FCDSPPQSPTFPEAG	2.25474	0
P62158	Y100	Y100	FDKDGNGYISAAELR	-1.56836	0
P00257	T129	T118	FEKLDAITDEEMDML	-1.60012	3e-05
P29323	Y577	Y579	FERADSEYTDKLQHY	-2.39419	0
Q96PD6	S158	S159	FFREYVMSAGMVSAS	2.41584	0
P50750	S175	S175	FGLARAFSLAKNSQP	-1.54401	0
Q14693	S449	S456	FGSSGADSGVESTSD	1.90577	0
P04049	S43	S43	FGYQRRASDDGKISD	-1.05488	0.35759
Q15717	S158	S158	FIRFDKRSEAEEAIT	1.46009	6e-05
P17181	S535	S545	FKQSSRDSGNYSYDD	-2.30336	0
O15455	Y858	Y854	FLHNIQDYKLNHALC	-38.0592	0
Q13541	S65	S66	FLMECRNSPVAKTPP	1.36105	4e-05
P22455	S419	S382	FPLKRQVSLESNSSM	1.35695	0.00099
P56524	S246	S218	FPLRKTASEPNLKLR	-2.56212	0
P37238	S317	S287	FQRCQFRSVEAVQEI	1.53273	0
P42574	S150	S158	FRGDKCRSLAGKPKL	-3.98866	0
P04792	S15	S15	FTFLTSPSWEPFRDW	-2.99576	0
Q14790	S347	S350	FTGQNCQSLAGKPKV	-1.09232	0.25915
P35232	Y114	Y117	FTSIGEDYDERVLPS	1.26265	0.00384
Q96B97	S503	S577	FTSSSLSSPDFFDSP	1.1828	0.01249
Q9UP38	Y607	Y552	FTVFMIKYLMTLIVG	-1.17836	0.02862
P01112	T35	T35	FVDEYDPTIEDSYRK	-2.51555	0
P35968	S984	S976	FVEERSLSDVEEEDA	1.62508	0
P19838	S337	S345	FVQLRRKSDLETSEP	1.01725	0.35722
P31946	S186	S188	FYYEILNSPEKACSL	-4.31664	0
P14060	T260	T290	FYYISDDTPHMSYAD	-5.87305	0
Q96P20	T233	T24	GAAGVGKTALIRRFL	-4.26775	0
Q96EB6	S661	S519	GAEVYSDSEDDMISS	1.74552	0
P50552	S239	S624	GAKLRKVSRGEDSSS	-1.28841	0.00209
Q9NS68	Y122	Y121	GDCLPGFYRKTKLGG	-3.22295	0
Q86U86	S1168	S1167	GDCVFIKSHGLVRPR	-6.42088	0
P30613	T556	T512	GDLVIVLTGWRPGSG	1.40093	3e-05
P55895	Y138	Y96	GDVPEARYGHTINVV	1.3226	0.00559
Q96DR7	Y380	Y152	GEENAVLYQNYKEKA	-1.39312	2e-05
P11217	S15	S15	GERRKQISVRGIAGL	-1.58472	0.00724
P14618	Y370	Y371	GETAKGDYPLEAVRM	1.64261	0
Q92481	S258	S258	GEVQRRLSPPECLNA	1.56549	0
P53597	T69	T54	GFTGKQGTFHSQQAL	-1.13881	0.0179
P46108	Y221	Y222	GGPEPGPYAQPSINT	2.10038	0
Q13541	T46	T47	GGTVFGTTPGGTRII	2.54922	0
P49815	T1462	T1423	GHRPRGYTISDSAPS	1.9365	0
Q4G176	Y355	Y348	GHTLLERYGMTEIGM	1.05171	0.32021
P35222	T41	T25	GIHSGATTTAPSLSG	1.72675	0
Q99683	T838	T693	GINPCTETFTGTLQY	1.31739	0.00067
P06493	T161	T161	GIPVRVYTHEVVTLW	-2.44284	0
Q9NST1	S122	S123	GISLTRVSDGENVIL	1.74748	0
P00519	T844	T395	GKGTPLGTPATSPPP	2.47665	0
P15336	S90	S72	GLFNELASPFENEFK	-4.27806	0
Q05682	S744	S464	GLKVGVSSRINEWLT	-1.88534	0
P17936	S138	S110	GLRLGNSSDSEEDRS	1.65315	0
Q13255	Y672	Y658	GLSSAMCYSALVTKT	-1.07121	0.30276
Q9UGJ0	T165	T160	GLSSSPSTPTQVTKQ	1.71225	0
P07858	Y173	Y86	GLVSGGLYDSHVGCR	-7.54062	0
P42684	Y261	Y246	GLVTTLHYPAPKCNK	-6.74821	0
P11142	Y41	Y41	GNRTTPSYVAFTDTE	1.69458	0
Q9NRR5	S318	S281	GNSESSSSQPLRTEN	1.7853	0
Q92506	Y169	Y152	GNSGQSIYSASKAGI	1.44317	1e-05
P17655	T370	T370	GNWRRGATAGGCRNY	-1.26297	0.03122
P31040	Y365	Y200	GPEKDHVYLQLHHLP	-50.4274	0
P19878	T233	T222	GPPPRPKTPEILRAL	-1.05857	0.32531
P06744	S185	S184	GPRVWFVSNIDGTHI	1.06579	0.19423
P15056	S365	S328	GQRDRSSSAPNVHIN	2.14747	0
P43405	S178	S177	GRISREESEHRILIG	1.30916	0.0005
P49711	S604	S604	GRKRKMRSKKEDSSD	-1.1107	0.02421
Q96C23	Y161	Y175	GSELAINYRAQTSKK	-3.42642	0
P54762	Y594	Y597	GSPGMKIYIDPFTYE	-16.6121	0
P50613	T170	T168	GSPNRVYTHQVVTRW	-2.65241	0
P23443	S447	S424	GSPRTPVSPVKFSPG	1.55137	0
Q96FA3	T127	T151	GSQSNSDTQSVQSTI	1.75546	0
P10914	Y109	Y109	GSSAVRVYRMLPPLT	1.15807	0.19624
Q96G03	Y568	Y565	GTEPKIKYYSELCAP	-14.2896	0
O95999	S136	S136	GTNNLSRSYSDESNF	1.72938	0
O15455	Y759	Y754	GVFDYDAYVIHARKD	-6.63964	0
Q96I99	Y343	Y343	GVKEAQVYQAFKLLT	-2.29346	0
Q99541	Y217	Y218	GVQKPSYYVRLGSLS	-4.10642	0
O60664	S179	S155	GVTTVMGSTVGQMVA	1.97898	0
P30613	Y564	Y522	GWRPGSGYTNTMRVV	1.64851	0
P06737	Y733	Y732	GYNAQQYYDRLPELK	-3.82546	0
P11217	Y733	Y734	GYNAREYYDRIPELR	-1.85464	0
P51570	Y236	Y238	HALTGSEYPTRRRQC	-1.68581	0.00014
P28482	T185	T146	HDHTGFLTEYVATRW	-1.68964	0
Q9UNE7	S273	S221	HFDPVTRSPLTQDQL	1.11044	0.04793
Q8N122	S877	S878	HIHQVGGSPPTTSTS	1.29596	4e-05
O60285	T211	T204	HKDKFLQTFCGSPLY	-2.51579	0.00264
Q9NXA8	S160	S159	HLLEIHGSLFKTRCT	-6.97282	0
P53566	T222	T120	HLQPGHPTPPPTPVP	1.37873	0.00014
Q8N5C8	T404	T403	HPLYAATTPPSSSPS	2.2905	0
Q15418	S380	S398	HQLFRGFSFVATGLM	1.2472	0.00029
P70266	S33	S31	HRLRRRGSTVPQFTN	1.12503	0.17681
Q96EB6	T530	T388	HSSELPPTPLNISED	1.74618	0
Q8N4T8	S11	S15	ICAVFGGSRGIGKAV	-1.65511	0
Q5VWK5	S121	S118	ICGIDIESGNPPDQP	2.08917	0
P06576	T312	T317	IDNIFRFTQAGSEVS	1.23181	0.00199
Q15831	T363	T367	IEDDIIYTQDFTVPG	1.87997	0
Q5BKC9	Y172	Y84	IEHIGLLYQEYRDKS	-1.19992	0.03372
P06493	T14	T14	IEKIGEGTYGVVYKG	-14.2555	0
P36956	S338	S114	IEKRYRSSINDKIIE	-1.20307	0.0378
P45985	S80	S47	IERLRTHSIESSGKL	-1.12374	0.14731
O00590	S139	S140	IFFVSCMSLDTYLQI	-2.10832	0
P19174	Y771	Y702	IGTAEPDYGALYEGR	1.2469	0.01051
O95394	S64	S64	IGVMVTASHNPEEDN	-2.0052	0
Q9UHD9	T39	T36	IIRVTVKTPKEKEEF	-46.4741	0
P49674	T44	T44	IKLECVKTKHPQLHI	-14.5871	0
P11137	T1366	T1395	ILLTDYKTETCDDYK	-7.58906	0
P09769	T453	T80	ILLTELVTKGRVPYP	-4.15956	0
P41597	Y139	Y134	ILLTVDRYLAIVHAV	-1.94357	0
P63267	S200	S126	ILTERGYSFVTTAER	1.23313	0.00387
Q15399	Y691	Y704	INCIEKSYKSIFVLS	1.25742	0.00383
P46109	Y207	Y184	IPEPAHAYAQPQTTS	1.77736	0
O60488	S674	S637	IPIKVRLSPEPWTPE	-4.20331	0
P35573	Y584	Y584	IREAMTAYNSHEEGR	1.06731	0.19446
P18031	Y152	Y79	ISEDIKSYYTVRQLE	-2.13214	0
P46734	S218	S217	ISGYLVDSVAKTMDA	1.34799	1e-05
Q6WQJ1	S402	S411	ISIRGTLSPKDALTD	-1.13846	0.08232
Q9BUB5	T255	T199	ITTPELTTPCGSAEY	1.37709	2e-05
Q16654	S369	S363	IYLKALSSESFERLP	-9.72768	0
P45954	Y198	Y187	KADKKGDYYVLNGNK	-3.08577	0
P31749	T308	T74	KDGATMKTFCGTPEY	-3.438	0
P23229	T716	T622	KDIALEITVTNNPSD	-1.21887	0.03338
Q6P2H3	T745	T752	KDIDELRTIMSDRYA	-1.29858	0.00709
Q07955	Y37	Y37	KDIEDVFYKYGAIRD	-1.89705	0
Q9P2K8	T991	T258	KDPSKRPTAAELLKC	-1.8689	0
P46020	S972	S967	KEFGVERSLRPMDSS	1.2317	0.00842
P16949	S16	S13	KELEKRASGQAFELI	-1.06175	0.20069
P20339	S123	S123	KELQRQASPNIVIAL	1.63734	0
P09960	S172	S172	KELVALMSASRDGEM	-1.0134	0.41272
Q9BXL7	S116	S118	KEPTRRFSTIVVEEG	1.64533	0
P08238	S226	S228	KEREKEISDDEAEEE	1.5244	0
P08238	Y484	Y487	KESQKSIYYITGESK	-8.04398	0
O00401	Y256	Y256	KETSKAIYDFIEKTG	-35.5199	0
O96013	S474	S283	KEVPRRKSLVGTPYW	-8.90501	0
Q13085	Y1370	Y1347	KFEEDRIYRHLEPAL	-3.33965	0
P51812	Y707	Y664	KGAMAATYSALNRNQ	1.55387	9e-05
Q13131	S172	S174	KIADFGLSNMMSDGE	1.5887	1e-05
P36544	Y442	Y442	KILEEVRYIANRFRD	-4.24177	0
Q9P2R7	S281	S281	KINFDSNSAYRQKKI	-3.92243	0
P48729	S242	S270	KISEKKMSTPVEVLC	-1.29365	0.00105
P05386	S104	S105	KKEESEESDDDMGFG	-1.36171	0.00046
Q9UQM7	T305	T277	KLKGAILTTMLATRN	-1.60156	0
Q13555	T306	T306	KLKGAILTTMLVSRN	-1.89145	0
P34932	Y336	Y336	KLKKEDIYAVEIVGG	-3.12935	0
Q6R5N8	S206	S78	KLKYFSLSRKKIVYY	-8.8545	0
Q8N9I5	Y166	Y139	KLPFLNRYIYMFIAP	-3.46375	0
P09917	S664	S655	KLPYYYLSPNRIPNS	-1.46883	0
O43182	Y407	Y211	KLSLNPIYRQVPRLV	-4.86312	0
P05412	S63	S59	KNADILTSPDVGLLK	-2.11527	0
O00459	Y605	Y609	KNETEDQYSMMDDEE	-1.3009	0.04738
Q15831	T185	T187	KPGNLLLTTNGTLKI	-3.30039	0
P14625	S347	S346	KPIWQRPSKEVEEDE	-1.28047	0.00039
Q9WTS4	S215	S196	KPPPAADSLQRRSMT	1.80942	0
Q8N6T7	T294	T441	KPVPRPPTPVLERPS	1.21281	0.00049
P28562	S296	S285	KQRRSIISPNFSFMG	-1.80655	0
P00338	Y239	Y239	KQVVDSAYEVIKLKG	-28.5233	0
P29966	S163	S128	KRFSFKKSFKLSGFS	-3.85671	0
Q9UKU0	Y621	Y629	KRGFDGTYEELCRNK	-2.66038	0
P00519	Y226	Y226	KRNKPTIYGVSPNYD	-6.69947	0
Q99543	S47	S47	KRRNINVSASFQELE	1.60339	0
Q15788	S103	S101	KSDISSSSQGVIEKE	2.17316	0
P18206	Y822	Y798	KSFLDSGYRILGAVA	-1.97501	0
P55085	S384	S555	KSHSRSSSSSSSSST	2.00883	0
Q16659	T698	T698	KSIQATLTPSAMKSS	1.00976	0.44943
P42338	Y425	Y420	KSMNPSKYQTIRKAG	-1.5034	0.00046
Q16665	S247	S247	KTFLSRHSLDMKFSY	-18.1784	0
P15056	S446	S449	KTLGRRDSSDDWEIP	-1.43259	8e-05
P19367	S827	S828	KTVCGAVSKRAAQLC	-1.84072	0
Q9UN19	Y139	Y33	KVEEPSIYESVRVHT	-1.24837	0.00396
O00329	S1039	S1041	KVNWLAHNVSKDNRQ	-1.65704	1e-05
P42338	S1070	S1066	KVNWMAHTVRKDYRS	-4.25262	0
Q9UKE5	S678	S644	KVPQRTTSISPALAR	1.70118	0
Q9NRZ7	T154	T154	KWEEDRDTVIEGLKR	-1.41345	7e-05
P51813	Y566	Y521	KYVLDDLYVSSLGTK	-7.72332	0
O75116	Y722	Y507	LADKNKIYESIEEAK	-3.66135	0
P08833	S194	S204	LAKAQQRSGGDIYKF	-2.84522	0
Q16584	T277	T248	LAREWHKTTKMSAAG	-1.17893	0.00994
Q99685	Y248	Y248	LCDIKGSYLLMDTVQ	-2.28606	0
Q9UJ83	T425	T421	LDAGTFGTMGVGLGF	1.1875	0.03928
Q6P6C2	T294	T273	LDAPRLETKSLSSSV	1.98813	0
P17252	T497	T499	LDGVTTRTFCGTPDY	-1.48345	0
P17544	T112	T12	LDMSLPSTPDIKIKE	1.83013	0
Q99543	S60	S60	LEDEKELSEESGDEE	1.72211	0
Q07869	S21	S23	LEEDDIGSPLSGEFL	1.3419	0.00122
P30101	Y356	Y354	LERFLQDYFDGNLKK	-10.0846	0
Q68EM7	S484	S479	LERKRPVSMAVMEGD	1.96914	0
Q9UHD9	Y265	Y242	LESIPGGYNALRRMY	-1.69636	6e-05
Q9NTG1	S2173	S2008	LFQAVIMSAYGDRKQ	-1.34711	1e-05
P43403	Y493	Y483	LGADDSYYKARTAGK	-2.51533	0
P00533	Y869	Y794	LGADEKEYHAEGGKV	-1.1661	0.08653
Q16828	S174	S175	LGGLRISSDSSSDIE	1.90153	0
P11717	S2409	S408	LHVDDLDSEDEVLTI	1.333	0.00182
Q02750	S222	S224	LIDSMANSFVGTRSY	-1.26808	0.00712
Q96KC8	S381	T317	LKDSVTYTPGVTRLS	1.10909	0.19724
Q3UGC7	S130	S93	LKKLQEESDLELAKE	-1.25236	0.01057
P27986	Y556	Y556	LKKQAAEYREIDKRM	-1.95157	0
Q86V86	S192	S190	LKLIDFGSGALLKDT	-37.6196	0
P19525	T446	Y30	LKNEGKQYRNKGELN	-1.30968	3e-05
Q2TB90	S772	S773	LLFRGQISESLRKRG	-2.71927	0
Q9Z2A7	S25	S22	LLGVQGGSGSKQEEN	2.06498	0
O00481	Y441	Y6161	LLKDTNKYQTFSEPR	-2.68936	0
Q9P1W9	T195	T200	LLKDTVYTDFDGTCV	-4.0774	0
P00558	Y196	Y196	LMKKELDYFAKALES	-23.0934	0
O96017	T387	T364	LMKTLCGTPTYLAPE	-5.78075	0
Q92783	Y381	Y381	LMNEDPMYSMYAKLQ	-1.02068	0.39524
O75886	Y371	Y369	LMNETPMYSAYSKLH	-3.56948	0
P34998	S330	S298	LMTKLRASTTSETIQ	1.70415	0
Q05655	S645	S656	LNEKPKLSYSDKNLI	-2.68897	0
P16070	S706	S356	LNGDASKSQEMVHLV	1.44874	0
Q02156	T566	T439	LNGVTTTTFCGTPDY	-1.39428	0.00067
Q96I99	Y153	Y153	LNISRETYFAILMDR	-1.114	0.12225
P16885	Y1217	Y1217	LNNQLFLYDTHMNLR	-1.40905	0
Q9UBC2	S255	S252	LNSTGSLSPKHSIKQ	-1.02804	0.33854
P36897	T200	T200	LPLLVQRTIARTIVL	1.23064	0.06859
P61586	S188	S199	LQARRGKKKSGCLLL	-3.01684	0
Q9Y2C9	S647	S653	LQFHAFISYSERDSL	-1.39425	2e-05
Q8WUQ7	S599	T30	LQVTGNATESADDIF	1.62268	0
P17612	S140	S187	LRRIGRFSEPHARFY	-1.81466	2e-05
Q96HP0	T493	T398	LRRLRPITAQLKIDI	1.41745	0
Q9UQB8	T340	T340	LSDSYSNTLPVRKNV	1.00336	0.48232
Q14693	T249	T256	LSGSRPPTPQSDSEL	2.11507	0
Q9NR97	S939	S948	LSQSIQLSKKTIFVL	-1.41238	0.00329
Q14289	Y402	Y405	LSVDSEIYAEIPDET	1.3377	0.02046
P84022	S425	S426	LTQMGSPSIRCSSVS	2.75282	0
Q8N122	S863	S864	LTQSAPASPTNKGMH	2.05846	0
Q9UQV4	T268	T76	LTVSPNATQISGSCG	1.24275	0.0101
P45985	T261	T228	LVDSIAKTRDAGCRP	-1.0493	0.25802
P49746	T623	T432	LVGDVCDTNQDSDGD	-1.74303	8e-05
Q13163	T315	T238	LVNSIAKTYVGTNAY	-2.08218	0
Q8N5V2	Y288	Y184	LVTSEASYCKSLNLL	-5.57811	0
P48736	S582	S585	LWHFRYESIKHPKAY	-6.16214	0
Q9H9L7	T6	T6	MACGATLKRTLDFDA	-1.79483	5e-05
P33527	Y490	Y489	MAMKTKTYQVAQMKS	-1.48234	1e-05
P14618	S37	S38	MCRLDIDSEPTIARN	1.74632	0
P14317	Y222	Y258	MEGPTSRYEKTQPVE	1.76453	0
P17858	S775	S765	MEHVTRRTLSIEKGF	-3.07128	0
Q3UGC7	Y246	Y208	MKDDLADYGGYDGEY	-2.10859	0
Q06187	Y223	Y220	MKKVVALYNYVPMNV	-1.28485	0.00205
P46020	Y549	Y549	MLRTDLSYLCSRWRM	-4.08468	0
Q53H80	S21	S23	MLSPAPASLKRRRCA	-1.74413	0.00229
Q9NYK1	S610	T608	MNENEISTSISTGME	2.41636	0
Q13322	S476	S476	MNILGSQSPLHPSTL	-1.42742	1e-05
Q9NZJ5	T982	T959	MPAYARHTGQVGTKL	-1.44179	0
P54646	S377	S389	MPPLIADSPKARCPL	1.08828	0.06604
Q9Y6W6	S4	S4	MPPSPLDDRVVVALS	1.51667	0
P06733	Y189	Y189	MRIGAEVYHNLKNVI	-2.78543	0
Q99759	S526	S526	MSGTGIRSVTGTPYW	-1.12523	0.13612
Q15796	T8	T8	MSSILPFTPPVVKRL	-2.45106	0
P31689	Y8	Y8	MVKETTYYDVLGVSP	-1.43341	9e-05
Q96KC8	T349	T285	MVKFPGGTPGRWEKI	-2.07674	0
P08107	Y525	Y525	MVQEAEKYKAEDEKQ	1.38833	0.00026
P04040	Y231	Y231	NASGGAVYCKFHVKT	-19.6064	0
O00237	Y162	Y162	NCSSDPRYCRRRGWL	-1.07849	0.30869
P29279	Y340	Y254	NDIFESLYYRKMYGD	-6.59512	0
Q15139	Y463	Y376	NDTGSKYYKEIPLSE	-1.23906	0.01097
P04629	Y496	Y463	NFIENPQYFCNACVH	-3.75715	0
O00222	Y471	Y471	NGDAPGRYDIFQYQI	1.32138	0.02397
P30304	S76	S48	NGLQRTVSSESTDSG	1.6058	0
O43318	S439	S447	NGQQRRRSIQDLTVA	1.95515	0
Q9Y680	S74	S107	NGSKFYCSRTQNDGH	-1.78952	0
Q9NYP7	S285	S282	NGYTNSFSSLENNVK	1.44874	5e-05
Q13085	S80	S80	NHMRPSMSGLHLVKQ	-2.14574	0
P42345	T2446	T2350	NKRSRTRTDSYSASQ	1.56131	0.00012
P46108	Y239	Y240	NLQNGPFYARVIQKR	-2.70466	0
Q02156	S368	S236	NNIRKALSFDNRGEE	-1.16057	0.01863
Q13163	S137	S60	NNSSSAVSDSLASNS	2.16702	0
Q16875	S461	S462	NPLMRRNSVTPLASP	1.29082	0.06186
Q6ZUJ8	S642	S639	NQKKRSESFRFQQEN	-2.70337	0
Q15796	S245	S167	NQSMDTGSPAELSPS	2.21203	0
P23443	T412	T389	NQVFLGFTYVAPSVL	1.87599	0
P10747	Y191	Y188	NRYRQSDYMNMTPRH	-2.02091	0
Q9NYV4	Y892	Y602	NSEESRPYTNKVITL	1.66951	0
P50750	T186	T186	NSQPNRYTNRVVTLW	1.44912	0.0009
P53355	S734	S136	NSTRFPPSPLSSKPS	1.90229	0
P40763	S727	S725	NTIDLPMSPRTLDSL	1.90764	0
P40189	Y759	Y735	NTSSTVQYSTVVLNG	1.66625	0
P61106	Y14	Y14	NYSYIFKYIIIGDMG	-2.91525	0
Q01813	Y651	Y651	NYTTDFIYQLYSEEG	-2.9188	0
Q8N122	T706	T707	PAEGGSLTPVRDGPC	1.89821	0
P51692	Y699	Y700	PAKAVDGYVKPQIKQ	-1.14725	0.02094
O14543	Y221	Y205	PAPIKEFLDQYDAPL	-11.7417	0
Q9Y2I7	S307	S297	PARNRSASITNLSLD	1.52522	0
P49418	S295	T295	PARPKSPTQLRKGPP	-1.52811	0
Q16555	S522	S509	PASSAKTSPAKQQAP	2.27646	0
P14598	S370	S371	PAVPPRPSKDLIMNR	1.4021	0
Q96HA8	S171	S174	PCIETADSKMNLDDF	-2.06709	0
O95644	S269	S227	PCNKRKYSLNGRQTS	-1.82707	0
O75582	T581	T571	PDNQPLKTPCFTLHY	-14.4673	0
Q3UGC7	T112	T75	PEEHKELTPEEQLAD	1.82749	0
P20020	S1193	S149	PEFRIEDSEPHIPLI	-1.52165	1e-05
P08138	S303	S292	PEGEKLHSDSGISVD	1.7788	0
Q13322	S150	S92	PELCSPASSPVLAPG	2.31601	0
P50502	S79	S77	PEPESEESDLEIDNE	2.17995	0
Q13153	T423	T399	PEQSKRSTMVGTPYW	-1.009	0.45795
O75553	Y220	Y220	PETEENIYQVPTSQK	-1.06491	0.30854
P24864	T395	T357	PFPTGVLTPPQSSKK	1.25363	0.00018
Q9Y6G9	S207	S197	PGEDFPASPQRRNTS	1.42107	3e-05
Q9C0B5	S636	S658	PHLGKSVSYSSQKPA	-1.0529	0.2774
P31930	Y468	Y477	PIEQLLDYNRIRSGM	-1.70694	0.01225
P15056	S729	S723	PKIHRSASEPSLNRA	-1.64501	0
Q08345	Y703	Y670	PLCMITEYMENGDLN	-2.32807	0
P36888	Y591	Y605	PLDNEYIYVDFREYE	-1.75489	0.00039
P21802	S782	S786	PLEQYSPSYPDTRSS	1.57171	0
P47736	Y27	Y27	PLKTEEEYIPYPSIH	-4.27171	0
Q12968	S344	S310	PLKTRKTSEDQTATL	-1.01906	0.37366
Q8IXJ6	S368	S407	PNISTAASPKLEPPP	2.70408	0
O60285	S600	S593	PNRQRIRSCVSAENF	1.85954	0
P49841	S219	S189	PNVSYICSRYYRAPE	-1.76838	0.00013
P24666	S62	T62	PPDYRGQTCMKKHGI	-2.17608	0
Q13541	T37	T38	PPGDYSTTPGGTVFG	1.32855	0.00154
Q5SV97	S62	S168	PPGEPPPSPPTPGKA	1.84342	2e-05
P15311	Y478	Y474	PPPPPPIYEPVNYHV	-1.05939	0.20575
Q969E2	Y205	Y205	PPSREAQYNNFAGNS	1.85414	0
Q96FA3	S70	S94	PQAAKAISNKDQHSI	-1.40247	1e-05
O95644	S294	S252	PQNSPRVSVTDETWL	1.69839	0
Q13555	S349	S337	PQSNNKTSIVSTAKE	2.3536	0
O14974	T853	T809	PREKRRSTGVSFWTQ	1.41502	5e-05
Q13153	S199	S194	PRPEHTKSIYTRSVI	-2.29937	0
Q8K019	S112	S127	PRRGRSRSRSPKRRS	1.31524	0.02392
P42228	S722	S720	PSDLLPMSPSVYAVL	-1.63313	4e-05
O95644	S245	S203	PSTSPRTSVTEENWL	1.82795	0
P17858	Y674	Y664	PTPFDRNYGTKLGVK	-1.8915	0
Q9BZE4	Y38	Y38	PTVIHKHYQIHRIRQ	1.31392	0.0311
Q92539	S245	S208	PVCPKSDSELEVKPA	2.16455	0
Q14195	T509	T600	PVFDLTATPKGGTPA	1.45764	0
Q16288	Y516	Y409	PVIENPQYFRQGHNC	-1.72258	0
Q15067	Y275	Y276	PVSDKLTYGTMVFIR	-2.19272	0
Q15067	Y487	Y488	PVSLVEAYKARAARL	-3.33247	0
Q8WYK0	S473	S356	PYIVAVKSVTLTSMP	-2.11854	0
Q8TEJ3	S400	S130	QAASNRHSMEISAPV	1.83666	0
Q9H0E2	Y68	Y68	QAKLAKNYGMTRMDP	-1.04208	0.27405
P04629	Y791	Y758	QALVKTPPIYLDILG	-41.9326	0
Q5VV42	Y148	Y146	QAQPRQDYLKGLSII	-1.47694	0.00465
Q15717	S221	S221	QAQRFRFSPMGVDHM	-1.4553	0
Q96FA3	T288	T312	QCPVGFNTLAFPSMK	1.31028	2e-05
Q9HAT8	T290	T222	QCPVGLNTLAFPSIN	2.31284	0
Q14161	Y392	Y392	QDNDQPDYDSVASDE	2.37259	0
P35222	S675	S659	QDYKKRLSVELTSSL	-4.77802	0
P16054	S729	S602	QEEFKGFSYFGEELL	-1.13401	0.02076
P51674	S267	S263	QELHDIHSTRSKERL	-1.88656	0
P06737	S15	S15	QERRKQISIRGIVGA	-1.61154	0.00018
P51149	Y183	Y183	QETEVELYNEFPEPI	1.61022	0
P15311	T567	T563	QGRDKYKTLRQIRQG	-2.49945	0
Q15417	S293	S293	QGTGTNGSEISDSDY	2.35276	0
P23458	Y993	Y989	QICKGMDYLGSRQYV	-3.75939	0
O60674	Y966	Y971	QICKGMEYLGTKRYV	-3.27588	1e-05
P15304	S900	T511	QISIPSDTPEMLQSK	2.14869	0
O60664	Y95	Y74	QISTANEYACKGLDK	-1.55566	0.00035
O43586	Y119	Y119	QKEQRKKYEAAMERM	-1.036	0.38793
P46109	Y251	Y228	QKRVPCAYDKTALAL	-3.22838	0
P46108	Y251	Y252	QKRVPNAYDKTALAL	-1.19096	0.03484
P19367	S298	S299	QLFEKMVSGMYMGEL	-1.58046	1e-05
Q14738	S75	S32	QLNKIKYSGGPQIVK	-2.52119	0
P31150	Y93	Y78	QLVKMLLYTEVTRYL	-3.47576	0
Q15750	S423	S573	QMVNGAHSSSTLDEA	2.22675	0
P35372	S377	S377	QNTRDHASTANTVDR	1.80297	0
Q07889	S1193	S1178	QPTSKVYSPRYSVPD	1.21421	0.00343
P48736	T607	T610	QQEIVAKTYQLLAKK	-4.58794	0
P17252	S657	S659	QSDFEGFSYVNPQFV	1.55304	0
O43847	T390	T399	QSKETLDTLEKWVTE	-4.7068	0
P49137	T334	T264	QSMQVPQTPLHTSRV	1.64285	0
P40189	S782	S757	QVFSRSESTQPLLDS	2.15341	0
P18669	S118	S118	QVKIWRRSYDVTPPP	-1.25413	0.00597
Q9BY49	T182	T179	RAAVDNLTKTLALEW	-1.22187	0.01806
Q15746	S1760	S1749	RAIGRLSSMAMISGM	-1.10362	0.17832
P11142	T265	T265	RAVRRLRTACERAKR	1.4212	0.05911
P49675	S195	S195	RCSRRRGSTCVLAGM	-1.9312	0
Q16236	Y576	Y554	RDEDGKSYSPSEYSL	1.20291	0.01381
P11362	Y653	Y648	RDIHHIDYYKKTTNG	-2.3768	0
P21802	Y656	Y660	RDINNIDYYKKTTNG	-1.15514	0.01172
P06213	Y1189	Y1165	RDIYETDYYRKGGKG	-2.12369	0
P04629	Y680	Y647	RDIYSTDYYRVGGRT	-1.04842	0.26468
P22607	Y647	Y605	RDVHNIDYYKKTTNG	-1.5206	0
P08581	Y1234	Y1235	RDVYDKEYYSVHNKT	-2.52183	0
Q14693	S176	S185	REDIGDTSEDEDMFP	1.95018	0
P00533	T693	T618	RELVEPLTPSGEAPN	1.76451	0
P10643	S229	S795	RERSRSSSSSSRSSH	1.8901	0
Q07869	S179	S181	RFGRMPRSEKAKLKA	-1.90988	3e-05
P34932	S76	S76	RFHGRAFSDPFVQAE	-1.84353	0
P23443	T444	T421	RFIGSPRTPVSPVKF	-2.1115	0
P30304	T507	T487	RFRTKSRTWAGERSK	-1.81482	3e-05
P48730	S382	S380	RGAPVNVSSSDLTGR	1.65667	0
P67775	Y307	Y307	RGEPHVTRRTPDYFL	-3.57466	0
P49841	Y216	Y186	RGEPNVSYICSRYYR	-4.01702	0
P09110	T60	T61	RGGFKDTTPDELLSA	1.07932	0.2434
O75390	Y80	Y53	RGMKGLVYETSVLDP	-3.08827	0
P62491	T136	T136	RHLRAVPTDEARAFA	-1.32061	0.00035
P37230	S110	S112	RICGDKASGYHYGVH	-2.98305	0
Q5T1C6	S38	T632	RILRSFSTDYVILED	1.88087	0
Q9Z2R9	T485	T496	RINGLTHTSGVGTCL	-1.80349	0
Q08881	Y512	Y511	RIVLDDQYTSSTGTK	-1.07015	0.07443
P17936	S183	T155	RKEQAKNTQRYKVEY	-3.25008	0
Q9NYP7	S273	S270	RKEYQNGSTATVNGY	1.3783	0
P62158	S82	S71	RKMKDTDSEEEIREA	1.84817	0
P11171	Y660	Y13	RLDGENIYIRHSNLM	-1.14158	0.00226
P06239	Y394	Y43	RLIEDNEYTAREGAK	1.60436	0
P06241	Y420	Y39	RLIEDNEYTARQGAK	-1.32859	0.00286
Q8WWW0	T352	T188	RLLAGPDTDVLSFVL	-1.35228	0.00375
P00519	Y393	Y32	RLMTGDTYTAHAGAK	-1.21065	0.0217
P16234	Y1018	Y1017	RLSADSGYIIPLPDI	-1.09498	0.18593
O60488	T679	T642	RLSPEPWTPETGLVT	1.47802	0.00046
Q13133	S413	S355	RMLMKLVSLRTLSSV	-1.244	0.03982
Q9NP60	S343	S317	RNGRKHASILLRKKD	-7.78456	0
P52789	T762	T763	RNILIDFTKRGFLFR	-2.10704	0
Q9UKE5	S764	V730	RNRVRGNVKPEGSPV	1.24378	0.00552
Q9Y243	S476	S476	RPHFPQFSYSASGRE	-1.07238	0.14124
P31749	T479	T245	RPHFPQFSYSASGTA	1.49215	1e-05
Q7L0X0	T753	T721	RPLRSMGTGVSADFS	2.91564	0
P56524	S632	S601	RPLSRAQSSPASATF	2.08812	0
Q14738	S573	S551	RPLVRRKSELPQDIY	-2.70708	0
P36507	S306	S304	RPPGRPISGHGMDSR	1.17233	0.04123
P04049	S338	S338	RPRGQRDSSYYWEIE	-1.33219	0.02137
P60484	Y240	Y213	RREDKYMYFEFPQPL	-5.48361	0
Q96RR4	S511	S483	RREERSLSAPGNLLP	1.79724	0
Q8N5S9	S475	S476	RREERSMSAPGNLLI	1.71233	0
Q16236	S40	S24	RREVFDFSQRQKEYE	-1.63009	0
P32418	Y261	Y258	RRLLFYKYVYKKYRA	1.78298	0
P31321	Y312	Y312	RRSDNEEYVEVGRLG	1.11175	0.07431
P32245	T312	T311	RSQELRKTFKEIICC	-6.29761	0
P42345	S2448	S2352	RSRTRTDSYSASQSV	1.81179	0
P12755	T103	T86	RSTERCETILEGETI	1.71785	0
Q96AY3	S35	S787	RTADGRVSPAGGTLE	2.02208	0
Q02750	S298	S300	RTPGRPMSSYGPDSR	1.59708	0
Q9BZZ5	S462	S55	RTSEDTTSSSPPKKA	1.7925	0
Q9NVK5	Y46	Y48	RVEAMKQYQEEIQEL	1.56666	0
P17612	T198	T245	RVKGRTWTLCGTPEY	-6.72881	0
P42338	Y962	Y958	RVPFILTYDFIHVIQ	-1.47311	0
P19784	S18	S18	RVYAEVNSLRSREYW	-1.52648	0
Q05397	Y576	Y586	RYMEDSTYYKASKGK	-2.35984	0
O60825	Y366	Y364	RYPGGESYQDLVQRL	-1.14371	0.06076
Q06187	Y551	Y549	RYVLDDEYTSSMGSK	1.15169	0.04061
P36871	T467	T496	SAGDKVYTVEKADNF	1.02457	0.40665
Q9P1W9	S204	S127	SAGTRVYSPPEWIRY	-1.73901	0
P28562	S359	S361	SALSYLQSPITTSPS	2.10022	0
P46656	S67	S50	SARAACSSEDKITVH	1.23971	0.0009
P58753	Y86	Y77	SARWVKSYDVCICHS	-32.0087	0
Q04759	T219	T219	SAVNSRETMFHKERF	-1.60324	0
Q9NQ86	S177	S163	SCMDCSASYCNECFK	-2.62912	0
Q8WV28	Y72	Y91	SDDFDSDYENPDGHS	1.13208	0.12382
Q13131	T183	T185	SDGEFLRTSCGSPNY	1.62194	0
Q14765	Y693	Y692	SDGGVKGYVPSVFIP	-1.88943	0
Q96KC8	S430	S161	SEEEEGDSGEEATED	1.90071	0
Q09472	S89	S89	SELLRAGSSPNLNMG	1.683	0
P22681	Y774	Y725	SENEEDGYDVPKPPL	1.72543	0
Q9BQK8	S224	S206	SEPVCPKSDSELEVK	1.56413	4e-05
Q4L235	Y194	Y194	SERCSLAYVLHTSGT	-2.06988	0
P49815	S939	S941	SFRARSTSLNERPKS	1.61225	0
P06733	Y44	Y44	SGASTGIYEALELRD	1.32993	0.0005
P24593	S268	S155	SGDLQCHAFDSSNVE	1.53456	0
P68400	T360	T360	SGISSVPTPSPLGPL	2.36098	0
Q99798	S559	S561	SGQHVDVSPTSQRLQ	1.57231	0
O43741	S184	S186	SGRDLSSSPPGPYGQ	1.96204	0
P50416	Y165	Y166	SGRKPMLYSFQTSLP	-1.54786	0.00055
Q8N6T7	S330	S68	SIKSEPVSPNRERNT	1.64757	0
Q7L7X3	T785	T785	SINEMLSTQALRLDE	1.64467	0
P31645	T276	T302	SIWKGVKTSGKVVWV	-6.12938	0
Q5VYK3	T1151	T1140	SIWNALVTDKSMVDK	1.41914	0.00013
P09619	Y751	Y716	SKDESLDYVPMSDMK	-1.23493	0.04516
Q9Y478	S108	S111	SKIPLTRSHNNFVAI	-1.00868	0.45614
P05067	Y757	Y520	SKMQQNGYENPTYKF	-3.0569	0
Q9NP95	T188	T184	SKRHQKFTHFLPRPV	-12.698	0
Q93100	S701	S694	SKVKRQSSTPNASEL	1.70612	0
Q9UBK2	S266	S264	SLPLTPESPNDPKGS	2.20073	0
Q9UQM7	T286	T258	SMMHRQETVDCLKKF	-2.91366	0
Q13555	T287	T287	SMMHRQETVECLRKF	-2.418	0
P15918	Y195	Y194	SNTPCEVYFPRNSTM	1.67371	0
P46821	S1396	S1400	SPIEKVLSPLRSPPL	-1.3764	6e-05
P19525	T90	S148	SPLLLNNSNATEGLD	1.95391	0
P16871	Y449	Y442	SPSDEEAYVTMSSFY	1.47882	0
P02788	Y547	Y555	SQERYYSYNGAFRCL	-1.98309	8e-05
Q9JJV2	Y99	Y55	SQGGEPTYNVAVGRA	-1.7661	2e-05
Q96CW1	T156	T154	SQITSQVTGQIGWRR	2.48532	0
O75553	Y232	Y232	SQKKEGVYDVPKSQP	1.43354	0
P56749	S228	S229	SQPYSARSRLSAMEI	1.5607	0
P51911	Y261	Y261	SQQGMTVYGLPRQVY	1.44775	0.00036
P04049	S259	S259	SQRQRSTSTPNVHMV	1.23224	0.00101
Q9D415	S605	S588	SQSGLSNSTESLDSM	2.47896	0
P37802	Y192	Y192	SQSGMTGYGMPRQII	1.8482	0
P04441	S75	S76	SQTLKLESLQRKMPI	-1.848	0
P49675	S57	S57	SQVRRRSSLLSSRLE	1.06829	0.28165
P27986	Y467	Y467	SREYDRLYEDYTRTS	-1.07191	0.1996
O15530	S241	S245	SRQARANSFVGTAQY	1.69323	0
O60331	S556	S523	SRRRTHSSGQDGRSH	-1.01269	0.45803
Q7L7X3	S990	S990	SRSTSVTSQISNGSH	2.1703	0
O00459	Y365	Y369	SSKIQGEYTLTLRKG	-5.18055	0
Q8VCW8	S207	S185	SSPGGIKSKRLPDLS	1.20559	0.0003
O00418	S366	S366	SSRVRTISGSRPPLL	-1.02024	0.44233
P17676	T235	T220	SSSSPPGTPNPSESS	2.08262	0
O00418	S78	S78	SSSSPRNSFNYRETW	1.22385	0.0178
Q15797	S206	S191	SSSTYPHSPASSDPG	2.07298	0
Q00653	S866	S871	STEVKEDSAYGSESV	1.77175	0
P49815	S1418	S1374	STEVKSKSQSGNLEG	2.14175	0
O94804	S20	S20	STFEKRRSKEYEHVR	-4.56368	0
P08581	Y1349	Y1350	STFIGEHYVHVNATY	-7.18189	0
Q16836	S73	S74	STKGIEESLKRVTKK	-1.73577	0
Q6Q0C0	S88	S88	STPRRSDSAISVRSL	1.87772	0
Q05655	Y313	Y311	SVENVGIYQDFDKKP	1.36772	3e-05
Q9P2K8	S261	S264	SVGNNEESPGNYEVL	1.48474	0.00047
P15336	T69	T51	SVIVADQTPTPTRFL	3.28026	0
P29460	Y314	Y304	SVQARDRYYNSSWSE	1.13157	0.02679
Q05397	Y397	Y407	SVSETDDYAEIIDEE	-1.11835	0.13658
P11717	S2484	S478	SVSFHDDSDEDLLNV	1.50603	8e-05
Q00G26	S203	S253	SYFVRLGSLSKKVRY	-5.97609	0
P40189	Y915	Y886	SYLPQTVRQGGYMPQ	2.14796	0
Q12968	S163	S130	SYRESSLSPSPASSI	2.07901	0
P10721	Y721	Y703	TADAVNEYMDMKPGV	1.57297	0
P51812	S369	S326	TAKTPKDSPGIPPSA	2.1848	0
Q01813	T211	T192	TAQSHQRTFVLEVMG	1.62652	0
Q9Y243	T305	T305	TDAATMKTFCGTPEY	-1.81128	0
Q9BX67	S307	S290	TDDEGDFRHKSSFVI	-1.30899	0.00073
Q16539	Y182	Y143	TDDEMTGYVATRWYR	1.69372	0
Q9Y6W3	Y620	Y621	TDGKKVYYPADPVPY	-2.9681	0
P54803	T381	T343	TDGLGNLTIIIETMT	2.07297	0
O75582	S360	S350	TEMDPTYSPAATPQT	1.98119	0
P43405	Y352	Y330	TEVYESPYADPDEIK	1.11571	0.077
P11142	T502	T502	TGKENKITITNDKGR	-1.18153	0.01627
P37238	S273	S243	TGKTTDKSPFVIYDM	-3.17058	0
P62993	Y209	Y209	TGMFPRNYVTPVNRN	1.64815	0
Q99558	T559	T547	TGNYVPGTETHMAPE	1.85427	0
P32119	T89	T179	THLAWINTPRKQGGL	-1.2576	0.00277
P46939	Y3197	Y3409	THSRIEQYATRLAQM	1.43313	1e-05
Q9Z2R9	T490	T501	THTSGVGTCLYASPE	1.04198	0.37139
P07357	S346	T352	THYITEATVGGIYEY	-1.03754	0.33005
O00763	Y1560	Y1388	TKEASFEYLQNEGER	-1.94091	6e-05
O43741	S108	S110	TKIPLIKSHNDFVAI	-2.76912	0
Q13177	S197	S194	TKSIYTRSVIDPIPA	1.24893	0.00231
P21802	Y769	Y773	TLTTNEEYLDLSGPL	1.69517	0
P22607	Y760	Y718	TMTSTDEYLDLSVPF	1.24571	0.00384
Q13233	S292	S133	TPPRRAPSPDGFSPY	1.91994	0
Q14738	S60	S17	TPSNKRPSNSAPPPT	3.26848	0
P25774	Y262	Y176	TQPTFFLYRSGVYDD	-1.09074	0.19764
P17252	T638	T640	TRGQPVLTPPDQLVI	1.67462	0
Q9UBK2	T263	T261	TSLSLPLTPESPNDP	2.08293	0
P32121	T20	S18	TSPNGKLSIYLGKRD	-3.77293	0
Q15418	S363	S381	TSRTPKDSPGIPPSA	2.11063	0
P60484	S370	S343	TSVTPDVSDNEPDHY	1.5843	0
P43403	Y319	Y309	TSVYESPYSDPEELK	1.15471	0.08955
P49137	T222	T152	TTHNSLATPCYTPYY	-5.49691	0
Q7KZI7	T208	T215	TVGNKLDTFCGSPPY	-3.53903	0
P42345	S2481	S2387	TVPESIHSFIGDGLV	-1.42225	0.00773
Q16644	T201	T204	TVQNALQTPCYTPYY	-2.14654	0
P55212	S257	S268	TVVNRKVSHRKVDIC	-6.17761	0
Q15375	Y614	Y609	TYIDPETYEDPNRAV	1.92477	0
Q96I99	S149	S149	VAEALNISRETYFAI	1.26315	0.00377
P35968	Y1214	Y1207	VCDPKFHYDNTAGIS	-3.06562	0
P49407	Y47	Y46	VCLIDPEYLKDRKVY	-6.10498	0
Q16270	Y117	Y118	VCVCKSRYPVCGSDG	-3.81718	0
P35228	Y151	Y148	VDFVKQYYSSFKELK	-4.22577	0
Q8IW41	T182	T185	VDQGDLMTPQFTPYY	-1.48999	1e-05
Q03135	Y14	Y14	VDSEGFLYAAPVREQ	1.64513	0
P05067	T743	T506	VEVDAAVTPEERHLS	2.12054	0
P11021	T229	T227	VFDLGGGTFDVSLLT	1.14515	0.12901
P07996	S1033	S1038	VFGYQSSSRFYVVMW	-1.28694	0.01841
Q05655	T507	T516	VGENKASTFCGTPDY	-1.6044	4e-05
Q14376	Y157	Y161	VGGCTNPYGKSKYFI	-5.4505	0
P43234	Y145	Y144	VGGIESAYAIKGHNL	-1.28373	0.02342
P05412	S73	S69	VGLLKLASPELERLI	-13.1535	0
Q9ULC5	S580	S580	VHGESLRSCLIGIVV	1.07776	0.17745
P38646	T62	T64	VIGIDLGTTNSCVAV	2.03311	0
P07195	T249	T248	VIRLKGYTNWAIGLS	1.03039	0.39324
P05387	S79	S259	VISAAPGSAASSTGS	2.88311	0
Q6XZB0	Y391	Y391	VKILTGFYQDFEKIS	-3.27133	0
O60488	Y582	Y589	VKLQAGEYVSLGKVE	-19.6327	0
Q9P2R7	T448	S448	VKLSEIVSLAKQAQV	-1.56769	0
P34947	S484	S486	VLDIEQFSTVKGVNL	1.57019	8e-05
Q6T3U4	S746	S735	VLGDVAPSMFLSSFS	1.60103	0
P19784	Y256	Y256	VLGTDELYGYLKKYH	-8.99171	0
P11309	S189	S99	VLLKKVGSGFRGVIK	-5.64595	0
P46019	S729	S727	VLNTHRKSLNLVDIP	-1.9436	0
O60674	Y1007	Y1012	VLPQDKEYYKVKEPG	-2.09321	0
Q9NZJ5	S1094	T1071	VLRQRSRTMSLSGNK	1.04794	0.32811
Q8N5S9	S74	S75	VLSSRKLSLQERSSG	-1.25355	0.01309
P18669	S14	S14	VLVRHGESAWNLENR	-1.85062	0
O14543	Y204	Y188	VNGHLDSYEKMTQLP	-1.04158	0.28779
Q16836	Y226	Y227	VNRLLVPYMMEAVRL	1.61169	0
Q92539	S106	S106	VPAYLATSPIPTEDQ	2.01179	0
Q9NTG7	T284	T174	VPHCRVCTGIVKPDI	-1.47164	0.01816
P30085	S70	S70	VPVEITISLLKRAMD	-1.97932	0
Q05769	S437	S437	VQKVAKASIDQSRQM	1.11224	0.07698
O60674	Y221	Y195	VRAKIQEYHILTRKR	-8.97824	0
P49840	S278	S185	VRGEPNVSYICSRYY	-4.82828	0
P36507	S222	S220	VSGQLIDSMANSFVG	1.93795	0
Q13489	T254	T115	VSNVTMQTHEARVKT	1.89192	0
P11274	Y360	Y373	VSPSPTTYRMYRDKS	1.28249	0.02698
P09619	Y579	Y546	VSSDGHEYIYVDPMQ	1.45613	0.00121
Q13163	S311	S234	VSTQLVNSIAKTYVG	1.46706	6e-05
Q9BVC4	T214	T215	VTQLIPKTKIPAHNR	-1.89113	0
P54707	T362	T356	VTVSLSLTAKRMAKK	-5.36416	0
P31946	S60	S40	VVGARRSSWRVISSI	-1.05885	0.36171
P63104	S58	S62	VVGARRSSWRVVSSI	1.18824	0.13816
O60602	Y798	Y800	VVGSLSQYQLMKHKP	-2.91285	0
P08575	Y1216	Y735	VVSTFEQYQFLYDTI	1.33446	0.00495
Q16543	S13	S13	VWDHIEVSDDEDETH	-1.87032	0
P54753	Y614	Y606	VYIDPFTYEDPNEAV	-2.14603	0
P46976	Y332	Y314	WEQGQADYMGVDSFD	1.54562	0
P06737	Y75	Y75	WIRTQQHYYERDPKR	-8.22418	0
Q92896	Y564	Y427	WKLDVVLYRKCQGDA	-9.5946	0
P18669	Y92	Y46	WRLNERHYGALTGLN	-1.80648	0
P60174	Y202	Y164	WSKVVLAYEPVWAIG	-4.2763	0
Q96EB6	S27	S53	WTPGAAGSPAEEPLR	2.06677	0
Q9NZU0	S322	S324	WVRDWLQSLPLKVNV	-2.63283	0
P04406	Y320	Y396	WYDNEFGYSNRVVDL	-4.28123	0
P63000	S71	S83	YDRLRPLSYPQTDVF	-1.59235	0
Q8IV61	T133	T133	YDWMRRVTQRKKISK	-2.44907	1e-05
O55091	S213	S217	YENKKIASATHNIYA	-11.5683	0
P06241	Y531	Y535	YFTATEPQYQPGDNL	1.33533	0.00225
P12931	Y530	Y62	YFTSTEPQYQPGENL	1.39086	0.00028
P98179	Y146	Y286	YGGGYDNYGGGNYGS	-1.64217	0
Q14289	Y580	Y584	YIEDEEYYKASVTRL	-1.32558	0.00209
Q9NZI8	S12	S12	YIGNLNESVTPADLE	1.6732	0
P48736	T1024	T1027	YLALRHHTNLLIILF	-4.23037	0
P49407	Y54	Y53	YLKDRKVYVTLTCAF	-4.27277	0
Q8N5C8	S60	S60	YLYMEYHSPDDTRMN	-1.47325	0.00046
P41279	T290	T291	YPKDLRGTEIYMSPE	1.3936	0.00024
Q13469	S759	S761	YQRSKSLSPSQLGYQ	-1.16593	0.01941
P04040	Y386	Y386	YRARVANYQRDGPMC	-1.41312	2e-05
Q60591	S170	S175	YREPLCLSPASSGSS	1.59898	0.00014
Q00534	T177	T177	YSFQMALTSVVVTLW	1.26574	0.00165
P31152	S186	S189	YSHKGHLSEGLVTKW	-1.73308	0
Q9NZJ5	S555	S533	YSRLRKESETQCQTD	-1.31493	0.03752
P17661	S12	S12	YSSSQRVSSYRRTFG	-1.23204	0.03451
P08581	Y1356	Y1357	YVHVNATYVNVKCVA	1.46681	0.00029
